# Supplementary material for: 4,4′-Imino­dipyridinium bis­(hydrogen phthalate)
Source: Acta Crystallogr Sect E Struct Rep Online. 2008 Oct 22;64(Pt 11):o2153. doi: 10.1107/S1600536808031681 (PMC2959574; doi:10.1107/S1600536808031681)
Supplement: Supplementary file 1 [file e-64-o2153-sup1.cif]

##############################################################################
###                                                                        ###
###        Electronic paper (Acta Crystallographica Section E)             ###
###                                                                        ###
##############################################################################
#                                                                            #
# This CIF contains the data in a paper accepted for publication in Acta     #
# Crystallographica Section E. It conforms to the requirements of Notes      #
# for Authors for Section E, and has been peer reviewed under the auspices   #
# of the IUCr Commission on Journals.                                        #
#                                                                            #
# Full details of the Crystallographic Information File format               #
# are given in the paper "The Crystallographic Information File (CIF):       #
# a New Standard Archive File for Crystallography" by S. R. Hall, F. H.      #
# Allen and I. D. Brown [Acta Cryst. (1991), A47, 655-685].                  #
#                                                                            #
# The current version of the core CIF dictionary is obtainable from          #
# ftp://ftp.iucr.org/pub/cif_core.dic. The current version number is 2.4.    #
#                                                                            #
# Software is freely available for graphical display of the structure(s) in  #
# this CIF.  For information consult the CIF home page http://www.iucr.org/  #
# cif/home.html                                                              #
#                                                                            #
# This file may be used for bona fide research purposes within the           #
# scientific community so long as proper attribution is given to the journal # 
# article from which it was obtained.                                        #
#                                                                            #
##############################################################################
                                             
data_I
_audit_creation_method     SHELXL97
_chemical_name_systematic
;
4,4'-Iminodipyridinium bis(hydrogen phthalate)
;
_chemical_name_common     ?
_chemical_formula_moiety     'C10 H11 N3 2+ , 2C8 H5 O4 -'
_chemical_formula_sum     'C26 H21 N3 O8'
_chemical_formula_iupac     'C10 H11 N3 2+ , 2C8 H5 O4 -'
_chemical_formula_weight     503.46
_chemical_melting_point     ?
_symmetry_cell_setting     triclinic
_symmetry_space_group_name_H-M     'P 1'
_symmetry_space_group_name_Hall     'P 1'
loop_
    _symmetry_equiv_pos_as_xyz
    'x, y, z'
_cell_length_a     7.858(2)
_cell_length_b     8.101(2)
_cell_length_c     9.601(3)
_cell_angle_alpha     85.673(5)
_cell_angle_beta     85.186(5)
_cell_angle_gamma     68.834(4)
_cell_volume     567.3(3)
_cell_formula_units_Z     1
_cell_measurement_reflns_used     6282
_cell_measurement_theta_min     2.13
_cell_measurement_theta_max     28.04
_cell_measurement_temperature     293(2)
_exptl_crystal_description     block
_exptl_crystal_colour     colourless
_exptl_crystal_size_max     0.75
_exptl_crystal_size_mid     0.60
_exptl_crystal_size_min     0.30
_exptl_crystal_density_diffrn     1.474
_exptl_crystal_density_meas     ?
_exptl_crystal_density_method     'not measured'
_exptl_crystal_F_000     262
_exptl_absorpt_coefficient_mu     0.111
_exptl_absorpt_correction_type     multi-scan
_exptl_absorpt_process_details     '(SADABS; Sheldrick, 1996)'
_exptl_absorpt_correction_T_min     0.831
_exptl_absorpt_correction_T_max     0.967
_exptl_special_details
;
;
_diffrn_ambient_temperature     293(2)
_diffrn_radiation_type     MoK\a
_diffrn_radiation_wavelength     0.71073
_diffrn_radiation_source     'fine-focus sealed tube'
_diffrn_radiation_monochromator     graphite
_diffrn_measurement_device_type     'Bruker SMART 1K'
_diffrn_measurement_method     \w
_diffrn_detector_area_resol_mean     ?
_diffrn_reflns_number     6282
_diffrn_reflns_av_R_equivalents     0.0144
_diffrn_reflns_av_sigmaI/netI     0.0150
_diffrn_reflns_theta_min     2.13
_diffrn_reflns_theta_max     28.04
_diffrn_reflns_theta_full     25.00
_diffrn_measured_fraction_theta_max     0.915
_diffrn_measured_fraction_theta_full     0.997
_diffrn_reflns_limit_h_min     -10
_diffrn_reflns_limit_h_max     10
_diffrn_reflns_limit_k_min     -10
_diffrn_reflns_limit_k_max     10
_diffrn_reflns_limit_l_min     -12
_diffrn_reflns_limit_l_max     12
_diffrn_standards_number     0
_diffrn_standards_interval_count     .
_diffrn_standards_interval_time     .
_diffrn_standards_decay_%     0
_refine_special_details
;
Refinement of <i>F</i>^2^ against ALL reflections. The weighted <i>R</i>-factor
<i>wR</i> and goodness of fit <i>S</i> are based on <i>F</i>^2^, conventional
<i>R</i>-factors <i>R</i> are based on <i>F</i>, with <i>F</i> set to zero for
negative <i>F</i>^2^. The threshold expression of <i>F</i>^2^ >
\s(<i>F</i>^2^) is used only for calculating <i>R</i>-factors(gt) <i>etc</i>.
and is not relevant to the choice of reflections for refinement.
<i>R</i>-factors based on <i>F</i>^2^ are statistically about twice as large
as those based on <i>F</i>, and <i>R</i>- factors based on ALL data will be
even larger.
;
_reflns_number_total     2513
_reflns_number_gt     2269
_reflns_threshold_expression     I>2\s(I)
_refine_ls_structure_factor_coef     Fsqd
_refine_ls_matrix_type     full
_refine_ls_R_factor_all     0.0657
_refine_ls_R_factor_gt     0.0600
_refine_ls_wR_factor_gt     0.1632
_refine_ls_wR_factor_ref     0.1699
_refine_ls_goodness_of_fit_ref     1.059
_refine_ls_restrained_S_all     1.058
_refine_ls_number_reflns     2513
_refine_ls_number_parameters     349
_refine_ls_number_restraints     6
_refine_ls_hydrogen_treatment     mixed
_refine_ls_weighting_scheme     calc
_refine_ls_weighting_details
       'calc w = 1/[\s^2^(Fo^2^)+(0.0871P)^2^+0.2863P] where P=(Fo^2^+2Fc^2^)/3'
_atom_sites_solution_hydrogens     geom
_atom_sites_solution_primary     direct
_atom_sites_solution_secondary     difmap
_refine_ls_shift/su_max     0.000
_refine_ls_shift/su_mean     0.000
_refine_diff_density_max     0.558
_refine_diff_density_min     -0.316
_refine_ls_extinction_method     none
_refine_ls_extinction_coef     ?
loop_
    _atom_type_symbol
    _atom_type_description
    _atom_type_scat_dispersion_real
    _atom_type_scat_dispersion_imag
    _atom_type_scat_source
    'C' 'C' 0.0033 0.0000
                         'International Tables Vol C Tables 4.2.6.8 and 6.1.1.4'
    'H' 'H' 0.0000 0.0000
                         'International Tables Vol C Tables 4.2.6.8 and 6.1.1.4'
    'N' 'N' 0.0061 0.0000
                         'International Tables Vol C Tables 4.2.6.8 and 6.1.1.4'
    'O' 'O' 0.0106 0.0000
                         'International Tables Vol C Tables 4.2.6.8 and 6.1.1.4'
_computing_data_collection     'SMART (Bruker, 2001)'
_computing_cell_refinement     'SAINT-Plus (Bruker, 2003)'
_computing_data_reduction     'SAINT-Plus (Bruker, 2003)'
_computing_structure_solution     'SHELXS97 (Sheldrick, 2008)'
_computing_structure_refinement     'SHELXL97 (Sheldrick, 2008)'
_computing_molecular_graphics     'CrystalMaker (Palmer, 2005)'
_computing_publication_material     'SHELXL97 (Sheldrick, 2008)'
loop_
    _atom_site_type_symbol
    _atom_site_label
    _atom_site_fract_x
    _atom_site_fract_y
    _atom_site_fract_z
    _atom_site_U_iso_or_equiv
    _atom_site_adp_type
    _atom_site_calc_flag
    _atom_site_refinement_flags
    _atom_site_occupancy
    _atom_site_disorder_assembly
    _atom_site_disorder_group
    O O1 -0.9711(7) 0.8965(7) 1.1049(4) 0.0832(14) Uani d . 1 . .
    O O2 -0.7469(5) 0.7612(6) 1.2383(5) 0.0712(12) Uani d . 1 . .
    O O3 -0.6750(5) 0.5656(7) 1.4411(6) 0.0824(14) Uani d . 1 . .
    H H3A -0.691(11) 0.624(10) 1.337(9) 0.099 Uiso d . 1 . .
    O O4 -0.8021(6) 0.3983(6) 1.5649(5) 0.0780(13) Uani d . 1 . .
    O O5 0.3019(7) 1.2225(8) 0.2453(5) 0.0926(17) Uani d . 1 . .
    O O6 0.0684(5) 1.3566(6) 0.1220(5) 0.0709(12) Uani d . 1 . .
    H H7A 0.043(9) 1.430(9) 0.028(8) 0.085 Uiso d . 1 . .
    O O7 -0.0087(5) 1.5473(6) -0.0843(5) 0.0802(13) Uani d . 1 . .
    O O8 0.1036(5) 1.7269(5) -0.2062(4) 0.0654(10) Uani d . 1 . .
    N N1 -0.6896(8) 0.9599(7) 0.9469(5) 0.0655(14) Uani d D 1 . .
    H H1N -0.780(6) 0.944(9) 0.995(6) 0.079 Uiso d D 1 . .
    N N2 -0.0792(9) 1.2304(7) 0.3688(5) 0.0760(18) Uani d D 1 . .
    H H2N -0.047(10) 1.285(8) 0.299(5) 0.091 Uiso d D 1 . .
    N N3 -0.2299(5) 0.9798(5) 0.7185(4) 0.0495(8) Uani d D 1 . .
    H H3N -0.121(5) 0.902(6) 0.751(6) 0.059 Uiso d D 1 . .
    C C1 -0.7118(7) 1.0624(9) 0.8305(7) 0.0714(17) Uani d . 1 . .
    H H1 -0.8289 1.1282 0.8031 0.086 Uiso calc R 1 . .
    C C2 -0.5601(8) 1.0716(7) 0.7497(5) 0.0605(14) Uani d . 1 . .
    H H2 -0.5747 1.1424 0.6674 0.073 Uiso calc R 1 . .
    C C3 -0.3924(6) 0.9770(7) 0.7916(5) 0.0533(12) Uani d . 1 . .
    C C4 -0.3767(8) 0.8754(8) 0.9177(6) 0.0689(16) Uani d . 1 . .
    H H4 -0.2625 0.8122 0.9517 0.083 Uiso calc R 1 . .
    C C5 -0.5320(10) 0.8709(8) 0.9894(6) 0.0713(16) Uani d . 1 . .
    H H5 -0.5226 0.8009 1.0718 0.086 Uiso calc R 1 . .
    C C6 0.0413(8) 1.1117(8) 0.4402(7) 0.0668(15) Uani d . 1 . .
    H H6 0.1643 1.0811 0.4115 0.080 Uiso calc R 1 . .
    C C7 -0.0060(7) 1.0321(7) 0.5539(6) 0.0607(13) Uani d . 1 . .
    H H7 0.0843 0.9471 0.6042 0.073 Uiso calc R 1 . .
    C C8 -0.1878(8) 1.0729(6) 0.5996(5) 0.0517(11) Uani d . 1 . .
    C C9 -0.3186(7) 1.1998(8) 0.5237(6) 0.0618(14) Uani d . 1 . .
    H H9 -0.4424 1.2313 0.5500 0.074 Uiso calc R 1 . .
    C C10 -0.2574(9) 1.2797(8) 0.4051(6) 0.0697(15) Uani d . 1 . .
    H H10 -0.3414 1.3673 0.3517 0.084 Uiso calc R 1 . .
    C C11 -1.0440(6) 0.7547(6) 1.3134(4) 0.0392(9) Uani d . 1 . .
    C C12 -1.2276(6) 0.8392(7) 1.2857(5) 0.0508(11) Uani d . 1 . .
    H H12 -1.2573 0.9150 1.2065 0.061 Uiso calc R 1 . .
    C C13 -1.3670(7) 0.8140(8) 1.3720(7) 0.0642(14) Uani d . 1 . .
    H H13 -1.4881 0.8714 1.3502 0.077 Uiso calc R 1 . .
    C C14 -1.3265(7) 0.7059(8) 1.4877(6) 0.0639(15) Uani d . 1 . .
    H H14 -1.4203 0.6922 1.5477 0.077 Uiso calc R 1 . .
    C C15 -1.1462(7) 0.6149(7) 1.5178(5) 0.0547(12) Uani d . 1 . .
    H H15 -1.1207 0.5380 1.5967 0.066 Uiso calc R 1 . .
    C C16 -1.0025(6) 0.6360(5) 1.4328(4) 0.0384(9) Uani d . 1 . .
    C C17 -0.9122(7) 0.8067(6) 1.2125(5) 0.0493(11) Uani d . 1 . .
    C C18 -0.8166(7) 0.5225(7) 1.4825(6) 0.0586(12) Uani d . 1 . .
    C C21 0.3638(5) 1.3702(5) 0.0345(4) 0.0391(9) Uani d . 1 . .
    C C22 0.5473(7) 1.2878(7) 0.0605(5) 0.0535(12) Uani d . 1 . .
    H H22 0.5797 1.2125 0.1396 0.064 Uiso calc R 1 . .
    C C23 0.6836(7) 1.3158(8) -0.0294(7) 0.0640(14) Uani d . 1 . .
    H H23 0.8060 1.2567 -0.0120 0.077 Uiso calc R 1 . .
    C C24 0.6362(7) 1.4317(9) -0.1449(6) 0.0632(14) Uani d . 1 . .
    H H24 0.7259 1.4535 -0.2048 0.076 Uiso calc R 1 . .
    C C25 0.4570(7) 1.5131(7) -0.1694(5) 0.0539(12) Uani d . 1 . .
    H H25 0.4265 1.5892 -0.2483 0.065 Uiso calc R 1 . .
    C C26 0.3158(6) 1.4886(6) -0.0825(4) 0.0420(9) Uani d . 1 . .
    C C27 0.2367(8) 1.3142(7) 0.1443(5) 0.0548(12) Uani d . 1 . .
    C C28 0.1238(6) 1.5967(6) -0.1279(5) 0.0488(10) Uani d . 1 . .
loop_
    _atom_site_aniso_label
    _atom_site_aniso_U_11
    _atom_site_aniso_U_22
    _atom_site_aniso_U_33
    _atom_site_aniso_U_12
    _atom_site_aniso_U_13
    _atom_site_aniso_U_23
    O1 0.080(3) 0.110(4) 0.055(2) -0.037(3) 0.000(2) 0.034(2)
    O2 0.044(2) 0.090(3) 0.076(3) -0.0278(18) 0.0088(17) 0.023(2)
    O3 0.0427(19) 0.099(3) 0.106(3) -0.030(2) -0.022(2) 0.032(3)
    O4 0.081(3) 0.072(3) 0.072(3) -0.020(2) -0.018(2) 0.032(2)
    O5 0.083(3) 0.134(5) 0.058(2) -0.047(3) 0.000(2) 0.048(3)
    O6 0.046(2) 0.083(3) 0.079(3) -0.0271(18) 0.0162(18) 0.022(2)
    O7 0.0424(18) 0.088(3) 0.108(3) -0.0269(18) -0.0145(19) 0.040(2)
    O8 0.054(2) 0.064(2) 0.071(2) -0.0164(17) -0.0107(17) 0.0269(18)
    N1 0.071(3) 0.081(3) 0.061(3) -0.051(3) 0.032(2) -0.020(2)
    N2 0.125(5) 0.062(3) 0.051(2) -0.054(3) 0.037(3) 0.000(2)
    N3 0.0458(17) 0.056(2) 0.0426(18) -0.0175(15) 0.0023(14) 0.0135(15)
    C1 0.040(3) 0.084(4) 0.082(4) -0.008(3) -0.013(2) -0.014(3)
    C2 0.084(4) 0.056(3) 0.039(2) -0.024(3) -0.011(2) 0.018(2)
    C3 0.045(2) 0.070(3) 0.050(3) -0.028(2) 0.0135(19) -0.015(2)
    C4 0.063(3) 0.066(3) 0.051(3) 0.006(2) -0.005(2) 0.010(2)
    C5 0.098(5) 0.059(3) 0.049(3) -0.025(3) 0.005(3) 0.018(2)
    C6 0.054(3) 0.066(3) 0.083(4) -0.028(2) 0.018(3) -0.015(3)
    C7 0.049(3) 0.067(3) 0.057(3) -0.009(2) -0.007(2) -0.003(2)
    C8 0.076(3) 0.043(2) 0.038(2) -0.027(2) 0.011(2) 0.0008(17)
    C9 0.044(2) 0.078(4) 0.063(3) -0.021(2) 0.007(2) -0.014(3)
    C10 0.082(4) 0.058(3) 0.058(3) -0.012(3) -0.018(3) 0.014(2)
    C11 0.037(2) 0.048(2) 0.0359(19) -0.0200(17) -0.0010(16) 0.0031(16)
    C12 0.040(2) 0.059(3) 0.051(3) -0.016(2) -0.0064(19) 0.009(2)
    C13 0.036(2) 0.077(4) 0.077(4) -0.018(2) -0.004(2) 0.002(3)
    C14 0.047(3) 0.078(4) 0.076(4) -0.037(3) 0.015(2) -0.001(3)
    C15 0.060(3) 0.065(3) 0.048(3) -0.036(2) 0.006(2) 0.009(2)
    C16 0.041(2) 0.041(2) 0.038(2) -0.0194(17) -0.0055(16) 0.0053(16)
    C17 0.054(3) 0.055(3) 0.041(2) -0.025(2) 0.0030(19) 0.0045(19)
    C18 0.054(3) 0.057(3) 0.064(3) -0.019(2) -0.012(2) 0.009(2)
    C21 0.038(2) 0.040(2) 0.039(2) -0.0150(16) -0.0002(16) 0.0020(16)
    C22 0.051(3) 0.058(3) 0.052(3) -0.020(2) -0.016(2) 0.014(2)
    C23 0.034(2) 0.077(3) 0.083(4) -0.024(2) -0.004(2) 0.002(3)
    C24 0.047(3) 0.088(4) 0.061(3) -0.037(3) 0.015(2) 0.004(3)
    C25 0.050(3) 0.065(3) 0.049(3) -0.027(2) -0.001(2) 0.014(2)
    C26 0.0350(19) 0.052(2) 0.041(2) -0.0199(17) 0.0055(16) -0.0010(18)
    C27 0.062(3) 0.058(3) 0.045(2) -0.026(2) 0.015(2) 0.004(2)
    C28 0.042(2) 0.051(2) 0.051(2) -0.0165(18) -0.0068(18) 0.013(2)
_geom_special_details
;
All e.s.d.'s (except the e.s.d. in the dihedral angle between two l.s. planes)
are estimated using the full covariance matrix. The cell e.s.d.'s are taken
into account individually in the estimation of e.s.d.'s in distances, angles
and torsion angles; correlations between e.s.d.'s in cell parameters are only
used when they are defined by crystal symmetry. An approximate (isotropic)
treatment of cell e.s.d.'s is used for estimating e.s.d.'s involving l.s.
planes.
;
loop_
    _geom_bond_atom_site_label_1
    _geom_bond_atom_site_label_2
    _geom_bond_site_symmetry_2
    _geom_bond_distance
    _geom_bond_publ_flag
    O1 C17 . 1.238(6) ?
    O2 C17 . 1.257(6) ?
    O2 H3A . 1.37(9) ?
    O3 C18 . 1.305(7) ?
    O3 H3A . 1.07(9) ?
    O4 C18 . 1.210(6) ?
    O5 C27 . 1.206(7) ?
    O6 C27 . 1.273(7) ?
    O6 H7A . 1.03(8) ?
    O7 C28 . 1.273(6) ?
    O7 H7A . 1.37(8) ?
    O8 C28 . 1.218(6) ?
    N1 C5 . 1.271(9) ?
    N1 C1 . 1.325(9) ?
    N1 H1N . 0.86(6) ?
    N2 C6 . 1.282(9) ?
    N2 C10 . 1.333(9) ?
    N2 H2N . 0.85(6) ?
    N3 C8 . 1.403(5) ?
    N3 C3 . 1.411(5) ?
    N3 H3N . 0.92(5) ?
    C1 C2 . 1.389(9) ?
    C1 H1 . 0.9300 ?
    C2 C3 . 1.342(8) ?
    C2 H2 . 0.9300 ?
    C3 C4 . 1.400(7) ?
    C4 C5 . 1.361(9) ?
    C4 H4 . 0.9300 ?
    C5 H5 . 0.9300 ?
    C6 C7 . 1.321(9) ?
    C6 H6 . 0.9300 ?
    C7 C8 . 1.385(7) ?
    C7 H7 . 0.9300 ?
    C8 C9 . 1.376(8) ?
    C9 C10 . 1.403(8) ?
    C9 H9 . 0.9300 ?
    C10 H10 . 0.9300 ?
    C11 C12 . 1.395(6) ?
    C11 C16 . 1.420(6) ?
    C11 C17 . 1.507(6) ?
    C12 C13 . 1.383(7) ?
    C12 H12 . 0.9300 ?
    C13 C14 . 1.347(8) ?
    C13 H13 . 0.9300 ?
    C14 C15 . 1.385(8) ?
    C14 H14 . 0.9300 ?
    C15 C16 . 1.391(6) ?
    C15 H15 . 0.9300 ?
    C16 C18 . 1.513(7) ?
    C21 C22 . 1.388(6) ?
    C21 C26 . 1.404(6) ?
    C21 C27 . 1.547(6) ?
    C22 C23 . 1.391(7) ?
    C22 H22 . 0.9300 ?
    C23 C24 . 1.382(9) ?
    C23 H23 . 0.9300 ?
    C24 C25 . 1.355(8) ?
    C24 H24 . 0.9300 ?
    C25 C26 . 1.394(6) ?
    C25 H25 . 0.9300 ?
    C26 C28 . 1.527(6) ?
loop_
    _geom_angle_atom_site_label_1
    _geom_angle_atom_site_label_2
    _geom_angle_atom_site_label_3
    _geom_angle_site_symmetry_1
    _geom_angle_site_symmetry_3
    _geom_angle
    _geom_angle_publ_flag
    C17 O2 H3A . . 114(4) ?
    C18 O3 H3A . . 110(4) ?
    C27 O6 H7A . . 109(4) ?
    C28 O7 H7A . . 109(3) ?
    C5 N1 C1 . . 121.9(5) ?
    C5 N1 H1N . . 116(5) ?
    C1 N1 H1N . . 122(5) ?
    C6 N2 C10 . . 122.0(5) ?
    C6 N2 H2N . . 120(5) ?
    C10 N2 H2N . . 118(5) ?
    C8 N3 C3 . . 135.3(4) ?
    C8 N3 H3N . . 108(4) ?
    C3 N3 H3N . . 117(4) ?
    N1 C1 C2 . . 119.9(5) ?
    N1 C1 H1 . . 120.0 ?
    C2 C1 H1 . . 120.0 ?
    C3 C2 C1 . . 119.2(5) ?
    C3 C2 H2 . . 120.4 ?
    C1 C2 H2 . . 120.4 ?
    C2 C3 C4 . . 118.6(5) ?
    C2 C3 N3 . . 123.6(5) ?
    C4 C3 N3 . . 117.8(5) ?
    C5 C4 C3 . . 118.6(5) ?
    C5 C4 H4 . . 120.7 ?
    C3 C4 H4 . . 120.7 ?
    N1 C5 C4 . . 121.8(5) ?
    N1 C5 H5 . . 119.1 ?
    C4 C5 H5 . . 119.1 ?
    N2 C6 C7 . . 121.3(5) ?
    N2 C6 H6 . . 119.4 ?
    C7 C6 H6 . . 119.4 ?
    C6 C7 C8 . . 121.1(5) ?
    C6 C7 H7 . . 119.4 ?
    C8 C7 H7 . . 119.4 ?
    C9 C8 C7 . . 118.2(4) ?
    C9 C8 N3 . . 123.2(5) ?
    C7 C8 N3 . . 118.5(5) ?
    C8 C9 C10 . . 117.3(5) ?
    C8 C9 H9 . . 121.4 ?
    C10 C9 H9 . . 121.4 ?
    N2 C10 C9 . . 120.1(5) ?
    N2 C10 H10 . . 119.9 ?
    C9 C10 H10 . . 119.9 ?
    C12 C11 C16 . . 117.7(4) ?
    C12 C11 C17 . . 114.6(4) ?
    C16 C11 C17 . . 127.7(4) ?
    C13 C12 C11 . . 122.2(4) ?
    C13 C12 H12 . . 118.9 ?
    C11 C12 H12 . . 118.9 ?
    C14 C13 C12 . . 119.7(5) ?
    C14 C13 H13 . . 120.2 ?
    C12 C13 H13 . . 120.2 ?
    C13 C14 C15 . . 120.4(5) ?
    C13 C14 H14 . . 119.8 ?
    C15 C14 H14 . . 119.8 ?
    C14 C15 C16 . . 121.4(5) ?
    C14 C15 H15 . . 119.3 ?
    C16 C15 H15 . . 119.3 ?
    C15 C16 C11 . . 118.6(4) ?
    C15 C16 C18 . . 113.1(4) ?
    C11 C16 C18 . . 128.3(4) ?
    O1 C17 O2 . . 121.0(5) ?
    O1 C17 C11 . . 118.5(5) ?
    O2 C17 C11 . . 120.5(4) ?
    O4 C18 O3 . . 120.8(5) ?
    O4 C18 C16 . . 119.8(5) ?
    O3 C18 C16 . . 119.3(5) ?
    C22 C21 C26 . . 118.9(4) ?
    C22 C21 C27 . . 112.6(4) ?
    C26 C21 C27 . . 128.5(4) ?
    C21 C22 C23 . . 121.3(4) ?
    C21 C22 H22 . . 119.4 ?
    C23 C22 H22 . . 119.4 ?
    C24 C23 C22 . . 119.6(5) ?
    C24 C23 H23 . . 120.2 ?
    C22 C23 H23 . . 120.2 ?
    C25 C24 C23 . . 118.9(4) ?
    C25 C24 H24 . . 120.5 ?
    C23 C24 H24 . . 120.5 ?
    C24 C25 C26 . . 123.4(4) ?
    C24 C25 H25 . . 118.3 ?
    C26 C25 H25 . . 118.3 ?
    C25 C26 C21 . . 117.8(4) ?
    C25 C26 C28 . . 114.7(4) ?
    C21 C26 C28 . . 127.5(3) ?
    O5 C27 O6 . . 121.4(5) ?
    O5 C27 C21 . . 119.0(5) ?
    O6 C27 C21 . . 119.4(4) ?
    O8 C28 O7 . . 122.3(5) ?
    O8 C28 C26 . . 118.4(4) ?
    O7 C28 C26 . . 119.3(4) ?
loop_
    _geom_torsion_atom_site_label_1
    _geom_torsion_atom_site_label_2
    _geom_torsion_atom_site_label_3
    _geom_torsion_atom_site_label_4
    _geom_torsion_site_symmetry_1
    _geom_torsion_site_symmetry_2
    _geom_torsion_site_symmetry_3
    _geom_torsion_site_symmetry_4
    _geom_torsion
    _geom_torsion_publ_flag
    C5 N1 C1 C2 . . . . 1.5(9) ?
    N1 C1 C2 C3 . . . . -0.6(9) ?
    C1 C2 C3 C4 . . . . -1.4(8) ?
    C1 C2 C3 N3 . . . . -178.7(5) ?
    C8 N3 C3 C2 . . . . 3.8(8) ?
    C8 N3 C3 C4 . . . . -173.6(5) ?
    C2 C3 C4 C5 . . . . 2.7(9) ?
    N3 C3 C4 C5 . . . . -179.9(5) ?
    C1 N1 C5 C4 . . . . -0.2(10) ?
    C3 C4 C5 N1 . . . . -1.9(10) ?
    C10 N2 C6 C7 . . . . 0.1(10) ?
    N2 C6 C7 C8 . . . . 0.5(9) ?
    C6 C7 C8 C9 . . . . -0.4(8) ?
    C6 C7 C8 N3 . . . . 178.0(5) ?
    C3 N3 C8 C9 . . . . 1.6(8) ?
    C3 N3 C8 C7 . . . . -176.7(5) ?
    C7 C8 C9 C10 . . . . -0.3(8) ?
    N3 C8 C9 C10 . . . . -178.6(5) ?
    C6 N2 C10 C9 . . . . -0.8(9) ?
    C8 C9 C10 N2 . . . . 0.9(9) ?
    C16 C11 C12 C13 . . . . 1.7(7) ?
    C17 C11 C12 C13 . . . . -176.5(5) ?
    C11 C12 C13 C14 . . . . 0.6(9) ?
    C12 C13 C14 C15 . . . . -2.4(9) ?
    C13 C14 C15 C16 . . . . 1.9(9) ?
    C14 C15 C16 C11 . . . . 0.4(7) ?
    C14 C15 C16 C18 . . . . -179.0(5) ?
    C12 C11 C16 C15 . . . . -2.2(6) ?
    C17 C11 C16 C15 . . . . 175.9(5) ?
    C12 C11 C16 C18 . . . . 177.2(5) ?
    C17 C11 C16 C18 . . . . -4.8(8) ?
    C12 C11 C17 O1 . . . . -10.2(7) ?
    C16 C11 C17 O1 . . . . 171.7(5) ?
    C12 C11 C17 O2 . . . . 169.0(5) ?
    C16 C11 C17 O2 . . . . -9.0(8) ?
    C15 C16 C18 O4 . . . . 17.3(7) ?
    C11 C16 C18 O4 . . . . -162.1(5) ?
    C15 C16 C18 O3 . . . . -159.4(5) ?
    C11 C16 C18 O3 . . . . 21.3(8) ?
    C26 C21 C22 C23 . . . . -2.2(8) ?
    C27 C21 C22 C23 . . . . 177.6(5) ?
    C21 C22 C23 C24 . . . . 1.9(9) ?
    C22 C23 C24 C25 . . . . -1.3(10) ?
    C23 C24 C25 C26 . . . . 1.2(10) ?
    C24 C25 C26 C21 . . . . -1.4(8) ?
    C24 C25 C26 C28 . . . . 178.6(5) ?
    C22 C21 C26 C25 . . . . 1.9(7) ?
    C27 C21 C26 C25 . . . . -177.9(5) ?
    C22 C21 C26 C28 . . . . -178.1(5) ?
    C27 C21 C26 C28 . . . . 2.1(8) ?
    C22 C21 C27 O5 . . . . 6.8(7) ?
    C26 C21 C27 O5 . . . . -173.4(6) ?
    C22 C21 C27 O6 . . . . -168.9(5) ?
    C26 C21 C27 O6 . . . . 10.9(8) ?
    C25 C26 C28 O8 . . . . -20.4(7) ?
    C21 C26 C28 O8 . . . . 159.6(5) ?
    C25 C26 C28 O7 . . . . 158.8(5) ?
    C21 C26 C28 O7 . . . . -21.2(8) ?
loop_
    _geom_hbond_atom_site_label_D
    _geom_hbond_atom_site_label_H
    _geom_hbond_atom_site_label_A
    _geom_hbond_site_symmetry_A
    _geom_hbond_distance_DH
    _geom_hbond_distance_HA
    _geom_hbond_distance_DA
    _geom_hbond_angle_DHA
    _geom_hbond_publ_flag
    O3 H3A O2 . 1.07(9) 1.37(9) 2.386(6) 155(7) y
    O6 H7A O7 . 1.03(8) 1.37(8) 2.396(6) 172(7) y
    N1 H1N O1 . 0.86(6) 1.90(6) 2.757(6) 177(7) y
    N2 H2N O6 . 0.85(6) 2.00(6) 2.834(5) 167(7) y
    N3 H3N O8 1_546 0.92(5) 1.88(5) 2.794(5) 172(5) y
data_global
_journal_date_recd_electronic     2008-09-26
_journal_date_accepted     2008-10-01
_journal_name_full     'Acta Crystallographica, Section E'
_journal_year     2008
_journal_volume     64
_journal_issue     11
_journal_page_first     o2153
_journal_page_last     o2153
_journal_paper_category     QO
_journal_coeditor_code     LH2702
_publ_contact_author_name     'Robert L. LaDuca'
_publ_contact_author_address
;
Lyman Briggs College
Department of Chemistry
E-30 Holmes Hall
Michigan State University
East Lansing
MI 48825
USA
;
_publ_contact_author_email     laduca@msu.edu
_publ_contact_author_fax     517-432-2758
_publ_contact_author_phone     517-432-2268
_publ_section_title
;
4,4'-Iminodipyridinium bis(hydrogen phthalate)
;
loop_
    _publ_author_name
    _publ_author_address
    'Martin, David P.'
;
Lyman Briggs College
Department of Chemistry
Michigan State University
East Lansing
MI 48825
USA
;
    'LaDuca, Robert L.'
;
Lyman Briggs College
Department of Chemistry
Michigan State University
East Lansing
MI 48825
USA
;
