# Supplementary material for: 4,4′-Imino­dipyridinium bis­(hydrogen phthalate)
Source: Acta Crystallogr Sect E Struct Rep Online. 2008 Oct 22;64(Pt 11):o2153. doi: 10.1107/S1600536808031681 (PMC2959574; doi:10.1107/S1600536808031681)
Supplement: Supplementary file 2 [file e-64-o2153-Isup2.hkl]

# 
# h,k,l, Fc-squared, Fo-squared, sigma(Fo-squared) and status flag 
# 
data_I
_shelx_title ' p1 in P1' 
_shelx_refln_list_code          4 
_shelx_F_calc_maximum       58.69 
_exptl_crystal_F_000       262.00 
_reflns_d_resolution_high  0.7560 
 
loop_ 
 _symmetry_equiv_pos_as_xyz 
 'x, y, z' 
 
_cell_length_a     7.8579 
_cell_length_b     8.1010 
_cell_length_c     9.6010 
_cell_angle_alpha  85.673 
_cell_angle_beta   85.186 
_cell_angle_gamma  68.834 
 
_shelx_F_squared_multiplier     1.000 
 
loop_ 
 _refln_index_h 
 _refln_index_k 
 _refln_index_l 
 _refln_F_squared_calc 
 _refln_F_squared_meas 
 _refln_F_squared_sigma 
 _refln_observed_status 
   1   0   0      437.74      458.00      4.23 o 
   2   0   0      366.63      358.84      3.23 o 
   3   0   0      860.58      935.96      8.35 o 
   4   0   0      129.02      141.35      1.31 o 
   5   0   0       32.57       31.70      0.60 o 
   6   0   0       68.23       61.18      0.93 o 
   7   0   0        1.56        1.35      0.16 o 
   8   0   0        0.48       -0.13      0.13 o 
   9   0   0       10.86       15.13      0.45 o 
  -8   1   0       36.96       53.79      0.93 o 
  -7   1   0        0.73        0.85      0.16 o 
  -6   1   0       21.85       21.67      0.45 o 
  -5   1   0       23.25       22.72      0.44 o 
  -4   1   0       38.60       41.53      0.43 o 
  -3   1   0       10.35       11.82      0.17 o 
  -2   1   0       94.66       84.20      1.41 o 
  -1   1   0      117.75      108.46      1.00 o 
   0   1   0       24.41       22.69      0.30 o 
   1   1   0     1605.23     1719.16     30.86 o 
   2   1   0      323.68      325.30      2.92 o 
   3   1   0       42.07       24.96      0.24 o 
   4   1   0      209.41      213.19      1.68 o 
   5   1   0       25.07       22.94      0.28 o 
   6   1   0      266.35      273.66      2.90 o 
   7   1   0        3.65        2.71      0.18 o 
   8   1   0        1.86        1.32      0.17 o 
   9   1   0       12.35       16.74      0.45 o 
  -8   2   0        0.26        1.17      0.21 o 
  -7   2   0        0.62        0.30      0.16 o 
  -6   2   0       53.97       54.04      0.88 o 
  -5   2   0       24.58       21.86      0.44 o 
  -4   2   0        7.95        5.24      0.18 o 
  -3   2   0        6.70        7.12      0.13 o 
  -2   2   0      455.89      496.29      4.43 o 
  -1   2   0        3.23        1.23      0.07 o 
   0   2   0      176.58      153.87      1.40 o 
   1   2   0      992.28     1002.33      9.12 o 
   2   2   0      737.33      859.44      7.70 o 
   3   2   0       18.48       19.30      0.25 o 
   4   2   0       41.01       59.33      0.58 o 
   5   2   0      241.42      265.88      2.10 o 
   6   2   0      138.64      135.29      1.49 o 
   7   2   0      444.17      500.10      5.20 o 
   8   2   0        1.85        2.16      0.20 o 
   9   2   0        0.13       -0.13      0.14 o 
  10   2   0        8.47       11.81      0.55 o 
  -7   3   0        1.03        0.88      0.21 o 
  -6   3   0       21.86       18.93      0.67 o 
  -5   3   0       17.52       15.31      0.64 o 
  -4   3   0        9.99        5.39      0.23 o 
  -3   3   0       12.14       10.13      0.17 o 
  -2   3   0       17.02       16.14      0.21 o 
  -1   3   0      218.66      254.76      2.30 o 
   0   3   0       52.79       34.79      0.35 o 
   1   3   0       21.79       19.98      0.28 o 
   2   3   0      311.83      313.08      2.83 o 
   3   3   0       32.59       35.99      0.37 o 
   4   3   0       22.14       14.98      0.20 o 
   5   3   0       60.96       60.37      0.61 o 
   6   3   0        2.21        3.76      0.13 o 
   7   3   0      153.36      141.05      1.31 o 
   8   3   0        1.27        1.61      0.13 o 
   9   3   0        1.81        0.23      0.23 o 
  -7   4   0        1.06        0.95      0.26 o 
  -6   4   0        5.98        6.56      0.28 o 
  -5   4   0       13.52       12.96      0.64 o 
  -4   4   0       33.54       34.72      1.50 o 
  -3   4   0       17.59       16.92      0.38 o 
  -2   4   0       57.12       65.14      0.66 o 
  -1   4   0        6.96        5.78      0.13 o 
   0   4   0      194.14      196.54      1.79 o 
   1   4   0       50.83       51.98      0.52 o 
   2   4   0       21.48       23.54      0.26 o 
   3   4   0      286.40      315.49      3.52 o 
   4   4   0       15.99        9.72      0.35 o 
   5   4   0       59.99       62.44      0.75 o 
   6   4   0       89.88       98.22      3.24 o 
   7   4   0       13.72       15.19      0.29 o 
   8   4   0        0.38        0.51      0.11 o 
   9   4   0        1.40        1.25      0.18 o 
  10   4   0        1.33        0.95      0.29 o 
  -6   5   0        2.39        2.21      0.24 o 
  -5   5   0        7.56        7.20      0.29 o 
  -4   5   0        3.22        3.78      0.21 o 
  -3   5   0        0.20        0.43      0.10 o 
  -2   5   0       13.41       13.43      0.26 o 
  -1   5   0       28.02       23.80      0.30 o 
   0   5   0        4.33        4.03      0.11 o 
   1   5   0      239.65      285.34      3.01 o 
   2   5   0        1.35        0.53      0.10 o 
   3   5   0       86.60       86.53      1.42 o 
   4   5   0       32.55       34.30      0.46 o 
   5   5   0        2.28        2.54      0.13 o 
   6   5   0        5.08        5.45      0.18 o 
   7   5   0       14.51       14.26      0.28 o 
   8   5   0        1.77        1.31      0.24 o 
   9   5   0        2.64        1.55      0.16 o 
  10   5   0        1.18        0.78      0.29 o 
  -5   6   0        0.94        1.29      0.20 o 
  -4   6   0        1.86        2.40      0.21 o 
  -3   6   0        2.55        2.84      0.20 o 
  -2   6   0        2.94        2.62      0.16 o 
  -1   6   0        2.75        3.54      0.18 o 
   0   6   0       14.68       14.41      0.27 o 
   1   6   0       59.16       63.93      0.77 o 
   2   6   0       34.25       26.77      0.44 o 
   3   6   0       19.72       19.19      0.31 o 
   4   6   0       42.69       49.73      0.63 o 
   5   6   0        1.04        0.45      0.09 o 
   6   6   0       14.52       19.43      0.34 o 
   7   6   0        2.25        0.83      0.21 o 
   8   6   0        4.45        4.43      0.19 o 
   9   6   0        0.20       -0.07      0.12 o 
  -4   7   0        0.18        0.10      0.23 o 
  -3   7   0        4.47        4.53      0.33 o 
  -2   7   0        4.01        3.69      0.22 o 
  -1   7   0       13.69       16.31      0.72 o 
   0   7   0        2.23        1.45      0.24 o 
   1   7   0       10.12       11.45      0.36 o 
   2   7   0       45.47       49.18      0.65 o 
   3   7   0        0.47        0.43      0.09 o 
   4   7   0        2.60        3.09      0.16 o 
   5   7   0       19.84       22.08      0.37 o 
   6   7   0        1.46        0.91      0.13 o 
   7   7   0       23.32       23.86      0.41 o 
   8   7   0       14.66       18.56      0.45 o 
   9   7   0        0.05        0.84      0.16 o 
  -3   8   0        0.63        0.26      0.23 o 
  -2   8   0        6.25        6.77      0.29 o 
  -1   8   0        2.88        2.48      0.23 o 
   0   8   0        5.74        5.61      0.25 o 
   1   8   0        2.44        1.87      0.18 o 
   2   8   0        3.87        3.38      0.17 o 
   3   8   0        3.40        4.97      0.19 o 
   4   8   0       21.45       19.18      0.35 o 
   5   8   0        3.78        4.54      0.19 o 
   6   8   0        9.77        8.75      0.32 o 
   7   8   0       10.77       11.18      0.30 o 
   8   8   0        2.65        2.45      0.36 o 
  -2   9   0        0.45        0.59      0.29 o 
  -1   9   0        2.04        2.48      0.34 o 
   0   9   0        8.14        7.48      0.32 o 
   1   9   0        0.30        0.38      0.29 o 
   2   9   0        2.27        3.03      0.36 o 
   3   9   0        0.41        0.90      0.20 o 
   4   9   0       18.93       18.19      0.47 o 
   5   9   0        4.46        3.31      0.39 o 
   6   9   0        7.39        7.86      0.55 o 
   7   9   0        1.82        1.54      0.33 o 
   2  10   0        9.56       10.70      0.62 o 
   3  10   0        0.57        0.29      0.33 o 
   4  10   0        0.44        0.13      0.20 o 
   5  10   0        5.38        4.34      0.31 o 
  -5 -10   1        1.97        1.83      0.36 o 
  -4 -10   1        3.43        2.68      0.36 o 
  -1 -10   1        1.38        1.21      0.26 o 
  -7  -9   1        0.49        2.62      0.26 o 
  -6  -9   1        1.69        2.51      0.25 o 
  -5  -9   1       53.54       57.45      0.80 o 
  -4  -9   1        3.71        5.25      0.23 o 
  -3  -9   1       12.31       14.98      0.35 o 
  -2  -9   1        0.66        0.46      0.17 o 
  -1  -9   1        2.54        2.47      0.23 o 
   0  -9   1        1.89        0.97      0.18 o 
   1  -9   1        7.08        7.04      0.46 o 
  -8  -8   1        0.71        0.33      0.13 o 
  -7  -8   1        1.59        1.56      0.16 o 
  -6  -8   1       11.81       12.68      0.31 o 
  -5  -8   1       10.11       12.30      0.29 o 
  -4  -8   1       17.99       17.52      0.34 o 
  -3  -8   1        3.04        4.37      0.19 o 
  -2  -8   1        5.82        7.86      0.22 o 
  -1  -8   1        2.45        2.55      0.20 o 
   0  -8   1        5.28        3.78      0.24 o 
   1  -8   1       18.26       19.52      0.95 o 
   2  -8   1        0.17       -0.02      0.17 o 
   3  -8   1        3.17        3.00      0.36 o 
  -9  -7   1        0.98        0.78      0.15 o 
  -8  -7   1        0.35        0.26      0.17 o 
  -7  -7   1       37.65       38.72      0.69 o 
  -6  -7   1       15.80       13.46      0.29 o 
  -5  -7   1       24.83       22.28      0.37 o 
  -4  -7   1       71.67       74.75      0.91 o 
  -3  -7   1       31.32       27.09      0.41 o 
  -2  -7   1       30.90       35.94      0.72 o 
  -1  -7   1        1.46        1.36      0.12 o 
   0  -7   1       18.13       20.12      0.44 o 
   1  -7   1       19.29       17.07      0.86 o 
   2  -7   1       43.58       43.23      0.75 o 
   3  -7   1        6.70        6.59      0.39 o 
   4  -7   1        1.60        1.30      0.26 o 
  -9  -6   1       11.93       12.23      0.30 o 
  -8  -6   1       11.73       14.22      0.30 o 
  -7  -6   1       56.57       50.93      0.65 o 
  -6  -6   1        0.63        1.16      0.16 o 
  -5  -6   1       16.38       16.29      0.30 o 
  -4  -6   1       82.75       90.18      1.05 o 
  -3  -6   1        9.65       10.55      0.23 o 
  -2  -6   1        5.84        5.59      0.19 o 
  -1  -6   1        0.79        0.44      0.13 o 
   0  -6   1        1.03        1.01      0.10 o 
   1  -6   1       14.61       18.17      0.38 o 
   2  -6   1       94.50       99.33      1.43 o 
   3  -6   1        7.27        5.96      0.21 o 
   4  -6   1        0.20        0.61      0.26 o 
   5  -6   1        2.74        2.95      0.23 o 
 -10  -5   1        3.93        4.83      0.42 o 
  -9  -5   1        0.28        0.58      0.18 o 
  -8  -5   1        3.41        3.75      0.18 o 
  -7  -5   1       12.52       11.72      0.26 o 
  -6  -5   1       26.36       31.29      0.59 o 
  -5  -5   1       15.84       22.16      0.34 o 
  -4  -5   1       13.49       18.96      0.42 o 
  -3  -5   1       18.36       15.27      0.26 o 
  -2  -5   1       60.60       61.83      0.73 o 
  -1  -5   1      144.64      153.65      3.29 o 
   0  -5   1      114.22      126.69      1.40 o 
   1  -5   1        4.29        4.83      0.16 o 
   2  -5   1       31.28       32.54      0.46 o 
   3  -5   1       98.62       97.64      1.14 o 
   4  -5   1        5.29        4.44      0.28 o 
   5  -5   1        7.16        8.27      0.31 o 
   6  -5   1        0.86        0.25      0.17 o 
  -9  -4   1        0.45        0.44      0.16 o 
  -8  -4   1        3.96        4.91      0.23 o 
  -7  -4   1        5.99        5.56      0.18 o 
  -6  -4   1       36.67       37.37      0.49 o 
  -5  -4   1        5.33        5.08      0.18 o 
  -4  -4   1      217.46      250.02      3.86 o 
  -3  -4   1      305.37      331.92      3.47 o 
  -2  -4   1      830.67      893.60      9.21 o 
  -1  -4   1       44.59       34.21      0.36 o 
   0  -4   1       31.40       28.34      0.32 o 
   1  -4   1        7.69        7.52      0.14 o 
   2  -4   1        2.41        2.75      0.12 o 
   3  -4   1       25.21       27.41      0.40 o 
   4  -4   1        6.06        5.60      0.18 o 
   5  -4   1        1.79        2.06      0.18 o 
   6  -4   1        0.21        0.14      0.15 o 
   7  -4   1        2.77        3.03      0.39 o 
  -9  -3   1        2.07        1.50      0.26 o 
  -8  -3   1        3.75        1.38      0.17 o 
  -7  -3   1       97.08      100.58      3.07 o 
  -6  -3   1        3.59        3.67      0.12 o 
  -5  -3   1       52.78       55.60      0.50 o 
  -4  -3   1      328.19      361.21      3.25 o 
  -3  -3   1       10.56        9.36      0.16 o 
  -2  -3   1       33.22       32.65      0.40 o 
  -1  -3   1       37.07       32.06      0.33 o 
   0  -3   1       60.39       65.31      0.63 o 
   1  -3   1       31.86       33.70      0.35 o 
   2  -3   1      418.84      471.41      4.22 o 
   3  -3   1       17.89       23.20      0.34 o 
   4  -3   1        8.39       12.44      0.24 o 
   5  -3   1       20.52       21.08      0.51 o 
   6  -3   1       27.10       23.77      0.51 o 
   7  -3   1        2.59        0.86      0.23 o 
  -9  -2   1        4.90        3.92      0.23 o 
  -8  -2   1       16.38       12.55      0.29 o 
  -7  -2   1       19.69       20.18      0.36 o 
  -6  -2   1      540.11      561.22      5.81 o 
  -5  -2   1       13.61       11.14      0.21 o 
  -4  -2   1       37.19       40.66      0.37 o 
  -3  -2   1     2368.25     2543.21     23.73 o 
  -2  -2   1      585.66      577.07      5.17 o 
  -1  -2   1      696.01      743.09      8.00 o 
   0  -2   1      280.70      259.08      2.34 o 
   1  -2   1      163.82      168.82      1.53 o 
   2  -2   1      118.30      129.47      1.19 o 
   3  -2   1       31.07       40.37      0.42 o 
   4  -2   1      203.65      214.87      2.29 o 
   5  -2   1       19.12       16.71      0.38 o 
   6  -2   1       26.78       24.98      0.82 o 
   7  -2   1        3.34        3.09      0.23 o 
   8  -2   1        2.57        3.35      0.38 o 
  -9  -1   1        1.36        0.83      0.20 o 
  -8  -1   1        8.89       11.01      0.39 o 
  -7  -1   1       25.61       26.36      0.41 o 
  -6  -1   1        9.55        7.92      0.22 o 
  -5  -1   1       47.62       47.96      0.59 o 
  -4  -1   1      317.20      373.84      3.88 o 
  -3  -1   1        1.60        0.22      0.04 o 
  -2  -1   1      269.20      243.21      1.90 o 
  -1  -1   1        0.40       -0.04      0.04 o 
   0  -1   1       32.99       16.32      0.18 o 
   1  -1   1     1515.90     1498.97     15.53 o 
   2  -1   1      461.89      492.73      4.65 o 
   3  -1   1      402.34      460.17      4.45 o 
   4  -1   1       36.80       42.10      0.64 o 
   5  -1   1       40.88       35.24      1.06 o 
   6  -1   1        6.48        5.12      0.24 o 
   7  -1   1       16.59       16.39      0.39 o 
   8  -1   1        0.39        0.31      0.18 o 
  -9   0   1        2.20        3.39      0.26 o 
  -8   0   1        1.34        0.91      0.16 o 
  -7   0   1       10.17       11.50      0.36 o 
  -6   0   1        2.84        1.00      0.16 o 
  -5   0   1       40.57       35.18      0.58 o 
  -4   0   1       18.42       15.16      0.20 o 
  -3   0   1       44.80       40.59      0.42 o 
  -2   0   1      161.10      153.97      1.62 o 
  -1   0   1      210.86      207.18      2.35 o 
   0   0   1       17.05       17.14      0.81 o 
   1   0   1     3445.03     3190.37     56.67 o 
   2   0   1      436.36      462.04      3.72 o 
   3   0   1      523.47      545.87      4.87 o 
   4   0   1      434.05      511.08      4.57 o 
   5   0   1       28.22       25.68      0.36 o 
   6   0   1      117.03      106.33      1.49 o 
   7   0   1       24.47       21.76      0.51 o 
   8   0   1        1.04        2.45      0.21 o 
   9   0   1        0.01        1.26      0.21 o 
  -8   1   1        0.92        1.77      0.20 o 
  -7   1   1       11.76       12.05      0.39 o 
  -6   1   1       27.59       21.69      0.47 o 
  -5   1   1       27.05       23.94      0.52 o 
  -4   1   1        9.42        9.59      0.19 o 
  -3   1   1      317.38      324.51      2.93 o 
  -2   1   1      222.39      212.81      1.93 o 
  -1   1   1      241.04      221.11      2.00 o 
   0   1   1       10.28        8.08      0.12 o 
   1   1   1      209.97      176.01      1.99 o 
   2   1   1      648.09      609.15      5.44 o 
   3   1   1       82.83       77.49      0.73 o 
   4   1   1      172.64      172.88      1.37 o 
   5   1   1        9.04        7.84      0.12 o 
   6   1   1       16.33       13.98      0.23 o 
   7   1   1        9.95        7.62      0.25 o 
   8   1   1        1.86        0.83      0.15 o 
   9   1   1        0.74        1.84      0.26 o 
  -8   2   1        0.41        0.24      0.17 o 
  -7   2   1        2.92        4.23      0.23 o 
  -6   2   1        9.41        7.02      0.28 o 
  -5   2   1       81.37       79.63      1.18 o 
  -4   2   1       44.89       43.72      0.55 o 
  -3   2   1      626.87      682.43      8.45 o 
  -2   2   1      167.43      162.28      1.48 o 
  -1   2   1      121.95      135.83      1.24 o 
   1   2   1        3.28        3.44      0.09 o 
   2   2   1       55.26       56.94      0.84 o 
   3   2   1      256.85      279.78      2.51 o 
   4   2   1      273.72      300.74      2.91 o 
   5   2   1       42.19       39.58      0.37 o 
   6   2   1      106.05       97.94      0.83 o 
   7   2   1        7.25        6.67      0.24 o 
   8   2   1        3.81        6.04      0.65 o 
   9   2   1        1.22        1.51      0.18 o 
  10   2   1        2.05        3.33      0.39 o 
  -7   3   1        0.67        2.18      0.22 o 
  -6   3   1        8.37        8.73      0.31 o 
  -5   3   1       16.42       21.81      1.09 o 
  -4   3   1       38.88       36.73      0.73 o 
  -3   3   1        1.41        1.94      0.09 o 
  -2   3   1      308.64      322.64      3.91 o 
  -1   3   1      165.60      179.18      1.64 o 
   0   3   1      379.22      391.43      3.50 o 
   1   3   1      166.95      159.83      3.03 o 
   2   3   1        0.94        0.10      0.04 o 
   3   3   1        7.48        6.64      0.35 o 
   4   3   1       16.81       19.13      0.23 o 
   5   3   1      143.21      169.31      1.41 o 
   6   3   1       55.35       53.72      0.57 o 
   7   3   1       15.33       13.59      0.24 o 
   8   3   1        5.30        6.98      0.25 o 
   9   3   1        0.20        0.07      0.16 o 
  10   3   1        0.24        0.07      0.23 o 
  -7   4   1        0.55        1.27      0.29 o 
  -6   4   1       11.23       12.84      0.38 o 
  -5   4   1        9.77        9.57      0.31 o 
  -4   4   1       11.79        9.43      0.28 o 
  -3   4   1       57.03       60.14      0.62 o 
  -2   4   1       86.44       96.11      0.93 o 
  -1   4   1       31.40       33.55      0.37 o 
   0   4   1       84.10       77.27      0.85 o 
   1   4   1       15.03        9.66      0.22 o 
   2   4   1      270.72      287.28      2.59 o 
   3   4   1      177.61      172.43      2.41 o 
   4   4   1      583.27      607.87      6.57 o 
   5   4   1        7.48       11.53      0.18 o 
   6   4   1        9.33        8.22      0.23 o 
   7   4   1      423.01      444.33      4.43 o 
   8   4   1        6.64        7.38      0.21 o 
   9   4   1        2.86        0.82      0.26 o 
  10   4   1       12.91       12.76      0.59 o 
  -6   5   1        4.88        3.34      0.26 o 
  -5   5   1        7.79        7.14      0.42 o 
  -4   5   1        5.44        4.83      0.24 o 
  -3   5   1        3.06        3.85      0.20 o 
  -2   5   1        3.52        3.61      0.13 o 
  -1   5   1      102.70      124.04      1.38 o 
   0   5   1       54.16       53.14      0.55 o 
   1   5   1       29.93       28.57      0.33 o 
   2   5   1        1.19        0.91      0.07 o 
   3   5   1        0.38        0.26      0.07 o 
   4   5   1       20.91       20.19      0.31 o 
   5   5   1       22.18       23.96      0.36 o 
   6   5   1        3.21        2.40      0.15 o 
   7   5   1       32.79       28.25      0.60 o 
   8   5   1       12.88       11.57      0.26 o 
   9   5   1        5.55        4.01      0.20 o 
  10   5   1        6.55        6.20      0.42 o 
  -5   6   1        0.39        0.21      0.16 o 
  -4   6   1        7.06        6.85      0.28 o 
  -3   6   1       12.36       11.73      0.33 o 
  -2   6   1       12.85       12.39      0.26 o 
  -1   6   1        0.84        1.31      0.10 o 
   0   6   1       25.87       27.27      0.70 o 
   1   6   1       30.50       27.84      0.46 o 
   2   6   1       11.23       10.16      0.31 o 
   3   6   1      124.63      131.00      1.45 o 
   4   6   1        7.90        8.72      0.20 o 
   5   6   1       86.53       88.68      1.04 o 
   6   6   1        1.54        2.36      0.22 o 
   7   6   1        6.77        6.76      0.22 o 
   8   6   1        9.18        9.26      0.31 o 
   9   6   1        1.84        2.52      0.17 o 
  10   6   1        0.15        0.60      0.36 o 
  -4   7   1        2.37        3.36      0.36 o 
  -3   7   1        3.69        3.46      0.33 o 
  -2   7   1       27.11       29.46      0.60 o 
  -1   7   1        3.36        3.70      0.22 o 
   0   7   1        2.39        2.06      0.14 o 
   1   7   1       42.88       45.90      0.61 o 
   2   7   1        6.62        6.58      0.19 o 
   3   7   1       27.52       31.06      0.45 o 
   4   7   1        4.38        3.96      0.19 o 
   5   7   1        2.69        3.77      0.17 o 
   6   7   1        0.22        0.42      0.10 o 
   7   7   1        7.08       10.79      0.27 o 
   8   7   1        4.19        3.46      0.39 o 
   9   7   1        0.91        0.77      0.18 o 
  -3   8   1        0.00       -0.10      0.23 o 
  -2   8   1        6.92        6.95      0.39 o 
  -1   8   1       17.26       19.15      0.75 o 
   0   8   1        1.93        3.00      0.23 o 
   1   8   1        0.07        0.10      0.11 o 
   2   8   1        4.72        4.11      0.24 o 
   3   8   1        7.23        6.19      0.26 o 
   4   8   1        0.65        0.76      0.16 o 
   5   8   1        5.84        7.03      0.29 o 
   6   8   1        0.32        0.34      0.21 o 
   7   8   1        1.78        1.18      0.21 o 
   8   8   1        8.65        8.29      0.49 o 
  -1   9   1       11.71       12.53      0.59 o 
   0   9   1        3.32        3.00      0.39 o 
   1   9   1        3.43        4.14      0.42 o 
   2   9   1        0.37        0.45      0.21 o 
   3   9   1        7.10        8.18      0.46 o 
   4   9   1        9.80        8.83      0.35 o 
   5   9   1        6.10        5.31      0.39 o 
   6   9   1        3.22        2.66      0.33 o 
   7   9   1        5.79        5.13      0.31 o 
   8   9   1        6.81        7.11      0.52 o 
   1  10   1        0.82        0.29      0.33 o 
   2  10   1        0.83        0.55      0.33 o 
   3  10   1        1.58        2.92      0.26 o 
   4  10   1        0.06        0.12      0.20 o 
   5  10   1        5.16        4.86      0.33 o 
  -6 -10   2        0.65        0.59      0.26 o 
  -5 -10   2        4.57        4.44      0.31 o 
  -4 -10   2        1.57        1.34      0.29 o 
  -3 -10   2        2.21        1.44      0.26 o 
  -2 -10   2        3.60        3.43      0.33 o 
  -7  -9   2        0.88        2.06      0.29 o 
  -6  -9   2        3.61        1.70      0.19 o 
  -5  -9   2        7.27        9.00      0.30 o 
  -4  -9   2        4.73        6.88      0.27 o 
  -3  -9   2       25.76       29.88      0.61 o 
  -2  -9   2       34.49       34.78      0.68 o 
  -1  -9   2        1.92        2.88      0.26 o 
   0  -9   2        0.03        0.30      0.19 o 
   1  -9   2        0.23        0.04      0.20 o 
  -8  -8   2        2.40        2.09      0.29 o 
  -7  -8   2        5.29        2.94      0.18 o 
  -6  -8   2        2.79        5.32      0.23 o 
  -5  -8   2        9.03        9.62      0.30 o 
  -4  -8   2       18.48       15.33      0.33 o 
  -3  -8   2        9.24        9.02      0.25 o 
  -2  -8   2        2.44        2.72      0.22 o 
  -1  -8   2       28.05       28.18      0.56 o 
   0  -8   2       17.45       17.63      0.44 o 
   1  -8   2        1.50        1.27      0.20 o 
   2  -8   2        2.89        2.17      0.23 o 
  -8  -7   2        4.54        4.99      0.32 o 
  -7  -7   2        2.35        1.54      0.14 o 
  -6  -7   2        0.21        0.72      0.13 o 
  -5  -7   2       42.58       44.16      0.61 o 
  -4  -7   2       23.58       25.23      0.41 o 
  -3  -7   2       31.83       31.74      0.63 o 
  -2  -7   2        4.09        4.30      0.17 o 
  -1  -7   2       12.45       14.00      0.35 o 
   0  -7   2        4.09        3.86      0.22 o 
   1  -7   2       49.20       46.29      0.93 o 
   2  -7   2        9.25        9.54      0.33 o 
   3  -7   2       10.72       11.65      1.04 o 
   4  -7   2        6.76        7.63      0.46 o 
  -9  -6   2       12.81       13.21      0.39 o 
  -8  -6   2        1.24        0.76      0.14 o 
  -7  -6   2        8.46        7.22      0.21 o 
  -6  -6   2       13.55       12.77      0.26 o 
  -5  -6   2       85.32       81.08      0.97 o 
  -4  -6   2        7.81       12.01      0.26 o 
  -3  -6   2       38.78       35.63      0.49 o 
  -2  -6   2        1.47        2.50      0.14 o 
  -1  -6   2        8.60        7.88      0.20 o 
   0  -6   2        9.66        7.64      0.55 o 
   1  -6   2       34.79       31.81      0.56 o 
   2  -6   2        5.19        3.82      0.23 o 
   3  -6   2        5.71        6.19      0.26 o 
   4  -6   2        4.23        4.21      0.25 o 
   5  -6   2        4.28        5.97      0.52 o 
  -9  -5   2        0.29        0.50      0.17 o 
  -8  -5   2        0.93        0.51      0.14 o 
  -7  -5   2       93.55       92.67      1.06 o 
  -6  -5   2       81.79       80.74      0.92 o 
  -5  -5   2        4.83        5.15      0.17 o 
  -4  -5   2        2.34        4.59      0.47 o 
  -3  -5   2       29.09       30.53      0.42 o 
  -2  -5   2        1.96        1.40      0.10 o 
  -1  -5   2      180.74      218.50      2.50 o 
   0  -5   2       26.65       33.86      0.58 o 
   1  -5   2        2.98        3.50      0.14 o 
   2  -5   2      106.39      111.89      1.27 o 
   3  -5   2       21.33       21.15      0.36 o 
   4  -5   2        4.54        5.00      0.19 o 
   5  -5   2        2.46        2.78      0.23 o 
   6  -5   2        0.94        0.25      0.17 o 
 -10  -4   2        1.17        2.61      0.36 o 
  -9  -4   2       16.02       18.37      0.46 o 
  -8  -4   2        0.66        0.42      0.15 o 
  -7  -4   2       33.09       27.39      0.52 o 
  -6  -4   2       11.50        6.47      0.18 o 
  -5  -4   2        6.94       11.89      0.49 o 
  -4  -4   2       58.90       69.32      0.80 o 
  -3  -4   2       11.73       10.07      0.21 o 
  -2  -4   2       42.11       36.60      0.59 o 
  -1  -4   2       27.21       26.52      0.29 o 
   0  -4   2      394.62      417.73      3.75 o 
   1  -4   2       98.44       95.63      1.07 o 
   2  -4   2        6.46        9.29      0.20 o 
   3  -4   2       12.43       11.66      0.24 o 
   4  -4   2        1.24        1.38      0.12 o 
   5  -4   2        5.68        5.67      0.28 o 
   6  -4   2        2.47        2.61      0.21 o 
   7  -4   2        0.69        1.37      0.33 o 
  -9  -3   2        0.01       -0.16      0.16 o 
  -8  -3   2       10.46        9.17      0.41 o 
  -7  -3   2        3.65        3.79      0.31 o 
  -6  -3   2        2.85        5.03      0.16 o 
  -5  -3   2       13.07       17.38      0.24 o 
  -4  -3   2       13.18        8.96      0.16 o 
  -3  -3   2        6.42       10.50      0.14 o 
  -2  -3   2      359.45      348.95      3.63 o 
  -1  -3   2      137.37      135.41      1.25 o 
   0  -3   2     1159.05     1302.38     12.00 o 
   1  -3   2        1.19        0.97      0.06 o 
   2  -3   2       14.66       15.51      0.33 o 
   3  -3   2       19.37       14.72      0.25 o 
   4  -3   2        0.34        1.26      0.11 o 
   5  -3   2        5.03        5.98      0.26 o 
   6  -3   2       16.36       13.95      0.49 o 
   7  -3   2        2.43        2.30      0.22 o 
  -9  -2   2        1.12        0.65      0.23 o 
  -8  -2   2        3.79        3.89      0.18 o 
  -7  -2   2       11.38       12.07      0.34 o 
  -6  -2   2       29.18       25.43      0.56 o 
  -5  -2   2       35.30       28.56      0.45 o 
  -4  -2   2      284.55      323.76      2.92 o 
  -3  -2   2      152.50      151.12      1.20 o 
  -2  -2   2      732.72      789.58      6.10 o 
  -1  -2   2       86.47       77.28      0.62 o 
   0  -2   2       60.56       51.25      0.49 o 
   1  -2   2       21.29       13.57      0.17 o 
   2  -2   2      136.76      130.36      1.41 o 
   3  -2   2      257.81      295.58      3.10 o 
   4  -2   2       18.78       20.87      0.31 o 
   5  -2   2        4.12        6.42      0.19 o 
   6  -2   2       38.12       37.26      0.67 o 
   7  -2   2        2.07        2.14      0.21 o 
   8  -2   2        1.10        0.92      0.23 o 
  -9  -1   2        7.01        5.34      0.73 o 
  -8  -1   2        2.84        2.32      0.18 o 
  -7  -1   2       83.77       85.06      1.02 o 
  -6  -1   2      219.46      213.46      2.30 o 
  -5  -1   2        3.75        2.67      0.12 o 
  -4  -1   2        6.08        2.78      0.12 o 
  -3  -1   2      113.17       96.38      1.19 o 
  -2  -1   2       21.09       23.20      0.25 o 
  -1  -1   2      156.70      133.82      1.22 o 
   0  -1   2       19.23        9.20      0.12 o 
   1  -1   2       32.32       21.06      0.26 o 
   2  -1   2     1731.49     1945.12     32.39 o 
   3  -1   2       76.83       72.70      0.70 o 
   4  -1   2       13.62       15.66      0.26 o 
   5  -1   2       25.10       18.63      0.35 o 
   6  -1   2       56.46       51.32      0.83 o 
   7  -1   2       21.40       16.12      0.39 o 
   8  -1   2        3.09        2.25      0.29 o 
  -9   0   2        9.43       11.65      0.55 o 
  -8   0   2        9.84        7.57      0.32 o 
  -7   0   2        6.98       10.16      0.25 o 
  -6   0   2      761.68      816.30      8.42 o 
  -5   0   2       49.76       45.63      0.64 o 
  -4   0   2      112.72      136.09      1.48 o 
  -3   0   2      664.31      751.93      7.70 o 
  -2   0   2       46.45       46.48      0.53 o 
  -1   0   2      337.38      399.84      3.59 o 
   0   0   2     1430.93     1356.47     12.35 o 
   1   0   2       63.02       59.87      0.56 o 
   2   0   2       41.76       47.19      0.72 o 
   3   0   2      561.36      633.54      4.89 o 
   4   0   2       42.50       46.35      0.54 o 
   5   0   2        8.46        7.04      0.17 o 
   6   0   2       38.03       31.47      0.55 o 
   7   0   2       25.61       24.10      0.50 o 
   8   0   2       10.54       11.30      0.35 o 
   9   0   2        0.15        0.36      0.18 o 
  -8   1   2        2.32        3.14      0.24 o 
  -7   1   2        3.98        4.69      0.33 o 
  -6   1   2        5.23        3.18      0.20 o 
  -5   1   2       89.07       92.77      1.07 o 
  -4   1   2       63.39       69.27      0.89 o 
  -3   1   2      184.98      185.52      1.97 o 
  -2   1   2      395.87      376.25      3.97 o 
  -1   1   2      790.43      807.17      7.25 o 
   0   1   2     3092.47     3221.35     40.81 o 
   1   1   2      283.23      274.56      2.50 o 
   2   1   2       17.24        7.81      0.14 o 
   3   1   2      358.62      371.39      3.33 o 
   4   1   2       21.03       22.58      0.26 o 
   5   1   2       55.85       57.09      0.50 o 
   6   1   2       11.00       12.32      0.24 o 
   7   1   2       42.48       40.77      0.69 o 
   8   1   2        6.23        4.00      0.59 o 
   9   1   2       40.51       61.00      1.03 o 
  -8   2   2        7.18        9.38      0.35 o 
  -7   2   2        0.21        0.13      0.15 o 
  -6   2   2        2.64        1.28      0.17 o 
  -5   2   2       41.21       32.46      0.62 o 
  -4   2   2       50.73       51.35      0.64 o 
  -3   2   2       52.96       56.51      0.77 o 
  -2   2   2       52.61       52.57      0.52 o 
  -1   2   2      653.91      677.43      8.57 o 
   0   2   2      887.27      986.14      8.82 o 
   2   2   2       85.73       58.61      0.56 o 
   3   2   2       15.49        9.24      0.13 o 
   4   2   2      405.59      458.86      4.13 o 
   5   2   2        4.81        5.00      0.12 o 
   6   2   2        0.42        0.10      0.06 o 
   7   2   2       17.49       16.84      0.57 o 
   8   2   2        0.61        1.44      0.17 o 
   9   2   2        3.43        1.49      0.20 o 
  10   2   2        1.74        3.16      0.36 o 
  -7   3   2        5.58        9.84      0.35 o 
  -6   3   2        1.68        1.36      0.18 o 
  -5   3   2       11.02       11.84      0.32 o 
  -4   3   2        6.17        5.71      0.18 o 
  -3   3   2       17.01       16.42      0.27 o 
  -2   3   2        1.92        1.05      0.08 o 
  -1   3   2       16.06       14.82      0.21 o 
   0   3   2       18.12       23.41      0.26 o 
   1   3   2       11.50       15.95      0.19 o 
   2   3   2       13.20       12.28      0.18 o 
   3   3   2       45.97       44.57      0.45 o 
   4   3   2       10.07        6.23      0.12 o 
   5   3   2      180.86      203.52      1.87 o 
   6   3   2       17.24       17.67      0.26 o 
   7   3   2      125.42      126.78      1.56 o 
   8   3   2        9.26        7.39      0.26 o 
   9   3   2        0.18       -0.03      0.18 o 
  10   3   2        9.74       12.92      0.55 o 
  -7   4   2        1.20        3.10      0.39 o 
  -6   4   2        3.96        2.95      0.23 o 
  -5   4   2       26.42       27.77      0.56 o 
  -4   4   2       11.40        9.97      0.29 o 
  -3   4   2        4.31        3.81      0.14 o 
  -2   4   2        0.38        0.34      0.07 o 
  -1   4   2       82.37       79.10      1.09 o 
   0   4   2      180.96      203.25      1.86 o 
   1   4   2       45.06       34.83      0.43 o 
   2   4   2      122.08      136.12      1.26 o 
   3   4   2       33.00       36.38      0.38 o 
   4   4   2       35.47       35.84      0.39 o 
   5   4   2       19.19       18.09      0.27 o 
   6   4   2       29.14       32.73      0.38 o 
   7   4   2       34.72       36.80      0.52 o 
   8   4   2       57.51       61.01      0.89 o 
   9   4   2        0.94        1.01      0.23 o 
  -6   5   2        0.79        1.25      0.20 o 
  -5   5   2        1.27        1.85      0.20 o 
  -4   5   2        7.90        6.79      0.26 o 
  -3   5   2        1.87        2.00      0.16 o 
  -2   5   2       15.75       14.10      0.23 o 
  -1   5   2        2.47        2.64      0.12 o 
   0   5   2        6.60        4.96      0.13 o 
   1   5   2       24.60       20.47      0.32 o 
   2   5   2       15.05       12.71      0.18 o 
   3   5   2       35.96       36.22      0.51 o 
   4   5   2        0.40        0.35      0.07 o 
   5   5   2       15.85       14.31      0.46 o 
   6   5   2        4.10        3.27      0.16 o 
   7   5   2        3.84        3.28      0.18 o 
   8   5   2       31.14       26.87      0.54 o 
   9   5   2        1.00        0.85      0.23 o 
  -5   6   2        2.90        3.41      0.26 o 
  -4   6   2        3.44        2.96      0.22 o 
  -3   6   2       13.16       14.21      0.46 o 
  -2   6   2        8.52        8.39      0.28 o 
  -1   6   2        1.57        1.61      0.13 o 
   0   6   2       15.60       15.36      0.23 o 
   1   6   2       38.77       37.33      0.63 o 
   2   6   2        7.08        6.47      0.17 o 
   3   6   2        3.98        4.15      0.17 o 
   4   6   2       90.63       91.14      1.60 o 
   5   6   2        3.60        3.81      0.24 o 
   6   6   2        8.45        7.95      0.23 o 
   7   6   2       88.15      100.10      1.48 o 
   8   6   2        1.76        2.87      0.33 o 
   9   6   2        0.06        0.05      0.16 o 
  -4   7   2        2.52        2.44      0.22 o 
  -3   7   2        2.14        2.04      0.20 o 
  -2   7   2        0.29        0.23      0.20 o 
  -1   7   2       13.51       14.46      0.29 o 
   0   7   2        1.74        1.91      0.36 o 
   1   7   2        0.14        0.44      0.15 o 
   2   7   2       20.56       22.57      0.47 o 
   3   7   2        0.28        0.56      0.14 o 
   4   7   2        0.67        0.13      0.14 o 
   5   7   2       17.55       16.33      0.49 o 
   6   7   2        0.94        0.97      0.23 o 
   7   7   2        0.16       -0.14      0.14 o 
   8   7   2        5.88        4.22      0.29 o 
   9   7   2        2.16        2.45      0.36 o 
  -1   8   2        1.08        0.46      0.26 o 
   0   8   2        0.38        0.62      0.17 o 
   1   8   2        0.05       -0.01      0.15 o 
   2   8   2        7.08        6.87      0.28 o 
   3   8   2        7.20        6.36      0.34 o 
   4   8   2        0.21        0.24      0.15 o 
   5   8   2       37.04       40.52      0.75 o 
   6   8   2        0.64        0.37      0.17 o 
   7   8   2        3.29        4.44      0.39 o 
   8   8   2        1.21        2.22      0.33 o 
   0   9   2        0.76        1.01      0.29 o 
   1   9   2        2.87        2.15      0.23 o 
   2   9   2        0.66        0.96      0.20 o 
   3   9   2       11.99       12.79      0.40 o 
   4   9   2        0.23        0.14      0.20 o 
   5   9   2        0.25        0.15      0.18 o 
   6   9   2        3.30        3.70      0.29 o 
   7   9   2        1.44        1.85      0.28 o 
   8   9   2        3.63        4.63      0.46 o 
   1  10   2        0.93        0.95      0.33 o 
   2  10   2        0.09       -0.20      0.20 o 
   3  10   2        1.22        0.89      0.22 o 
   4  10   2        1.85        2.55      0.26 o 
   5  10   2        3.06        2.87      0.36 o 
  -6  -9   3        0.27        0.11      0.15 o 
  -5  -9   3       12.80       14.19      0.35 o 
  -4  -9   3        4.84        4.87      0.29 o 
  -3  -9   3        0.23       -0.03      0.20 o 
  -2  -9   3        1.23        2.03      0.21 o 
  -1  -9   3        5.25        3.26      0.25 o 
   0  -9   3        0.25        0.07      0.23 o 
  -7  -8   3        2.23        2.82      0.18 o 
  -6  -8   3        4.13        2.57      0.25 o 
  -5  -8   3       36.22       39.95      0.60 o 
  -4  -8   3        3.27        2.94      0.19 o 
  -3  -8   3       15.37       14.18      0.39 o 
  -2  -8   3       13.59       14.29      0.40 o 
  -1  -8   3       18.60       17.07      0.46 o 
   0  -8   3        1.59        1.34      0.18 o 
   1  -8   3        3.05        2.71      0.23 o 
   2  -8   3        0.91        2.14      0.26 o 
   3  -8   3        0.53        0.29      0.29 o 
  -8  -7   3        3.13        4.26      0.20 o 
  -7  -7   3        2.93        3.18      0.18 o 
  -6  -7   3        3.39        8.01      0.23 o 
  -5  -7   3       19.84       19.76      0.30 o 
  -4  -7   3      167.92      183.11      2.03 o 
  -3  -7   3       31.75       34.74      0.51 o 
  -2  -7   3       52.47       61.42      0.97 o 
  -1  -7   3        2.44        2.72      0.20 o 
   0  -7   3        4.18        3.79      0.22 o 
   1  -7   3        3.37        2.06      0.20 o 
   2  -7   3       16.08       16.93      0.43 o 
   3  -7   3        4.50        3.99      0.47 o 
  -8  -6   3        6.44        4.78      0.24 o 
  -7  -6   3       15.50       11.48      0.26 o 
  -6  -6   3        3.20        2.40      0.17 o 
  -5  -6   3       39.60       40.47      0.48 o 
  -4  -6   3       73.15       76.21      0.92 o 
  -3  -6   3       23.26       20.88      0.35 o 
  -2  -6   3       31.70       32.36      0.46 o 
  -1  -6   3       11.30       12.11      0.32 o 
   0  -6   3        8.85        7.56      0.25 o 
   1  -6   3       29.10       25.66      0.51 o 
   2  -6   3       42.65       42.58      0.86 o 
   3  -6   3        6.36        6.92      0.29 o 
   4  -6   3       10.58       10.43      0.35 o 
  -9  -5   3        4.30        4.97      0.27 o 
  -8  -5   3        0.74        0.99      0.17 o 
  -7  -5   3        5.55        3.41      0.20 o 
  -6  -5   3       39.15       34.32      0.48 o 
  -5  -5   3       18.64       15.15      0.24 o 
  -4  -5   3      118.85      124.51      1.16 o 
  -3  -5   3      184.91      191.99      2.08 o 
  -2  -5   3       31.65       32.57      0.45 o 
  -1  -5   3       90.56       92.85      1.06 o 
   0  -5   3       75.66       74.31      1.47 o 
   1  -5   3       54.91       56.91      0.89 o 
   2  -5   3       71.76       61.48      0.89 o 
   3  -5   3       31.38       31.25      0.46 o 
   4  -5   3       27.10       26.86      0.44 o 
   5  -5   3        4.49        3.64      0.23 o 
   6  -5   3        3.82        5.19      0.39 o 
  -9  -4   3       17.76       23.97      0.54 o 
  -8  -4   3       30.17       28.48      0.56 o 
  -7  -4   3       21.97       25.12      0.52 o 
  -6  -4   3       79.19       68.42      1.03 o 
  -5  -4   3      128.76      121.06      1.66 o 
  -4  -4   3       80.57       80.91      0.78 o 
  -3  -4   3      150.95      162.95      1.47 o 
  -2  -4   3       30.34       24.29      0.34 o 
  -1  -4   3       22.77       29.01      0.32 o 
   0  -4   3       13.33       15.00      0.20 o 
   1  -4   3       23.12       24.11      0.45 o 
   2  -4   3       70.00       73.85      0.87 o 
   3  -4   3      199.27      196.24      2.90 o 
   4  -4   3        0.53        0.40      0.11 o 
   5  -4   3        0.64        0.67      0.11 o 
   6  -4   3        2.24        2.05      0.20 o 
  -9  -3   3        3.29        5.54      0.28 o 
  -8  -3   3        1.50        2.71      0.24 o 
  -7  -3   3       23.15       22.64      0.47 o 
  -6  -3   3       32.69       26.48      0.50 o 
  -5  -3   3       32.98       37.27      0.93 o 
  -4  -3   3       24.73       33.33      0.37 o 
  -3  -3   3      162.09      182.98      1.46 o 
  -2  -3   3      106.18      102.21      0.98 o 
  -1  -3   3      134.69      151.21      1.20 o 
   0  -3   3      407.72      446.20      4.62 o 
   1  -3   3       33.89       51.98      0.64 o 
   2  -3   3        5.18        6.22      0.16 o 
   3  -3   3       84.11       86.15      1.29 o 
   4  -3   3      101.11       94.16      1.09 o 
   5  -3   3        9.73        8.55      0.22 o 
   6  -3   3       14.69       14.34      0.55 o 
   7  -3   3        0.57        1.14      0.18 o 
  -9  -2   3       25.12       28.46      0.62 o 
  -8  -2   3        0.59        1.05      0.14 o 
  -7  -2   3        7.25        7.00      0.22 o 
  -6  -2   3        5.71        5.32      0.18 o 
  -5  -2   3       41.88       47.85      0.60 o 
  -4  -2   3        0.68        1.05      0.08 o 
  -3  -2   3       23.60       33.81      0.36 o 
  -2  -2   3      899.43      958.12      8.52 o 
  -1  -2   3      831.59      915.15      8.18 o 
   0  -2   3      228.31      213.81      1.94 o 
   1  -2   3       56.83       53.60      0.53 o 
   2  -2   3       46.18       46.26      0.56 o 
   3  -2   3       39.17       47.33      0.58 o 
   4  -2   3        0.18       -0.04      0.06 o 
   5  -2   3        6.19        6.94      0.33 o 
   6  -2   3        0.83        0.75      0.15 o 
   7  -2   3        2.78        3.14      0.23 o 
   8  -2   3        1.74        1.15      0.20 o 
  -9  -1   3        1.10        1.11      0.26 o 
  -8  -1   3        6.11        4.70      0.20 o 
  -7  -1   3        2.68        1.83      0.14 o 
  -6  -1   3       80.09       85.22      1.01 o 
  -5  -1   3       43.85       48.62      0.62 o 
  -4  -1   3       99.42      120.85      1.32 o 
  -3  -1   3      452.05      497.44      4.45 o 
  -2  -1   3       58.36       64.84      0.63 o 
  -1  -1   3        0.82        0.82      0.10 o 
   0  -1   3      767.68      741.09      6.61 o 
   1  -1   3        7.50        8.49      0.11 o 
   2  -1   3       52.13       52.67      0.61 o 
   3  -1   3       94.12      127.18      1.39 o 
   4  -1   3      109.40      116.66      1.29 o 
   5  -1   3       26.91       30.72      0.43 o 
   6  -1   3       10.35        9.78      0.61 o 
   7  -1   3       21.32       20.02      0.78 o 
   8  -1   3        0.41        0.05      0.23 o 
  -9   0   3        0.74        1.89      0.36 o 
  -8   0   3        0.48        0.95      0.20 o 
  -7   0   3        6.37        4.45      0.27 o 
  -6   0   3       29.76       27.23      0.43 o 
  -5   0   3      140.40      137.63      2.04 o 
  -4   0   3       22.69       17.52      0.28 o 
  -3   0   3      153.60      152.57      1.99 o 
  -2   0   3     1870.29     1972.61     21.55 o 
  -1   0   3      638.00      628.46      5.60 o 
   0   0   3      534.29      542.52      4.85 o 
   1   0   3      463.37      460.28      4.11 o 
   2   0   3       10.98        8.44      0.12 o 
   3   0   3      226.62      230.08      2.09 o 
   4   0   3       30.23       28.70      0.38 o 
   5   0   3       76.52       81.57      0.94 o 
   6   0   3       38.37       32.43      0.46 o 
   7   0   3       36.20       37.21      0.67 o 
   8   0   3        0.48        0.25      0.15 o 
   9   0   3        0.31        0.20      0.18 o 
  -8   1   3        0.54        0.08      0.16 o 
  -7   1   3        0.10        0.13      0.21 o 
  -6   1   3       62.38       59.27      0.77 o 
  -5   1   3        5.13        3.90      0.19 o 
  -4   1   3       31.91       31.96      0.43 o 
  -3   1   3       42.58       43.92      0.54 o 
  -2   1   3       34.30       30.72      0.32 o 
  -1   1   3      105.88       90.09      0.84 o 
   0   1   3      110.89      115.99      1.06 o 
   1   1   3      193.35      194.40      1.77 o 
   2   1   3      259.72      262.32      2.74 o 
   3   1   3      115.08      135.28      1.25 o 
   4   1   3      120.93      139.15      1.29 o 
   5   1   3        5.18        6.57      0.14 o 
   6   1   3       42.03       31.48      0.44 o 
   7   1   3       37.38       29.52      0.55 o 
   8   1   3        1.88        2.32      0.21 o 
   9   1   3        0.86        1.49      0.31 o 
  -7   2   3        1.33        0.74      0.18 o 
  -6   2   3       69.20       74.50      0.95 o 
  -5   2   3        2.20        2.13      0.14 o 
  -4   2   3       16.27       15.33      0.32 o 
  -3   2   3      104.74      119.57      1.96 o 
  -2   2   3       30.95       24.54      0.28 o 
  -1   2   3      115.24      112.72      1.05 o 
   0   2   3      613.45      670.82      5.99 o 
   1   2   3       15.62       17.19      0.24 o 
   2   2   3       38.65       31.52      0.33 o 
   3   2   3       33.96       30.81      0.54 o 
   4   2   3      187.97      190.76      1.74 o 
   5   2   3      105.72      110.37      1.05 o 
   6   2   3       21.96       21.04      0.40 o 
   7   2   3       87.71       80.43      1.62 o 
   8   2   3        5.22        4.99      0.39 o 
   9   2   3        0.74       -0.17      0.17 o 
  10   2   3        1.09        3.26      0.42 o 
  -7   3   3        0.24        0.44      0.17 o 
  -6   3   3        5.15        5.12      0.26 o 
  -5   3   3       26.46       23.06      0.59 o 
  -4   3   3       31.34       29.37      0.46 o 
  -3   3   3        5.92        4.66      0.16 o 
  -2   3   3       59.63       58.37      0.59 o 
  -1   3   3       14.28       11.03      0.17 o 
   0   3   3       78.69       96.20      0.91 o 
   1   3   3       18.71       20.22      0.23 o 
   2   3   3       58.87       49.98      0.50 o 
   3   3   3       32.51       23.20      0.26 o 
   4   3   3       10.51        7.55      0.16 o 
   5   3   3       66.79       61.75      0.56 o 
   6   3   3       22.44       18.96      0.26 o 
   7   3   3        2.00        1.56      0.11 o 
   8   3   3        2.87        3.96      0.22 o 
   9   3   3        4.21        7.64      0.29 o 
  10   3   3        0.44        1.73      0.29 o 
  -6   4   3        1.94        2.11      0.21 o 
  -5   4   3        4.52        3.45      0.22 o 
  -4   4   3       40.86       40.70      0.56 o 
  -3   4   3       25.37       25.00      0.38 o 
  -2   4   3      144.23      150.30      1.60 o 
  -1   4   3        3.54        4.55      0.14 o 
   0   4   3        5.09        4.85      0.17 o 
   1   4   3     2847.46     3042.94     50.36 o 
   2   4   3      136.57      140.69      1.52 o 
   3   4   3       88.62       95.17      1.21 o 
   4   4   3      210.69      233.62      2.47 o 
   5   4   3       30.04       34.08      0.39 o 
   6   4   3        4.24        4.92      0.16 o 
   7   4   3       76.33       82.50      1.05 o 
   8   4   3        1.77        1.50      0.19 o 
  -6   5   3        1.89        3.20      0.33 o 
  -5   5   3        3.43        3.76      0.24 o 
  -4   5   3       10.68       12.81      0.38 o 
  -3   5   3        8.21        6.98      0.20 o 
  -2   5   3        9.91       11.03      0.23 o 
  -1   5   3       36.26       34.94      0.40 o 
   0   5   3       12.48       11.88      0.20 o 
   1   5   3       21.66       18.94      0.25 o 
   2   5   3        7.59        8.72      0.63 o 
   3   5   3        4.02        4.86      0.25 o 
   4   5   3        9.30        9.42      0.31 o 
   5   5   3        3.87        4.33      0.22 o 
   6   5   3        3.18        3.96      0.22 o 
   7   5   3       79.66       78.48      1.19 o 
   8   5   3        0.40        0.10      0.23 o 
  -5   6   3        4.99        6.75      0.31 o 
  -4   6   3        4.76        5.28      0.69 o 
  -3   6   3        4.53        3.50      0.39 o 
  -2   6   3        6.09        7.65      0.47 o 
  -1   6   3       29.34       28.75      0.43 o 
   0   6   3        2.98        3.07      0.18 o 
   1   6   3       15.54       11.15      0.24 o 
   2   6   3       17.77       16.93      0.38 o 
   3   6   3       36.78       35.40      0.61 o 
   4   6   3       10.00        9.48      0.29 o 
   5   6   3       40.57       38.58      0.85 o 
   6   6   3        7.03        9.23      0.31 o 
   7   6   3       10.20        9.43      0.32 o 
   8   6   3       88.97       93.51      2.72 o 
   9   6   3        6.21        7.80      0.49 o 
  -4   7   3        1.22        1.08      0.29 o 
  -3   7   3        0.90        0.75      0.26 o 
  -2   7   3        1.37        1.73      0.29 o 
  -1   7   3        1.70        1.61      0.18 o 
   0   7   3        5.58        7.17      0.26 o 
   1   7   3        9.78        8.92      0.29 o 
   2   7   3        1.68        1.75      0.17 o 
   3   7   3        0.37        0.46      0.14 o 
   4   7   3        0.08       -0.18      0.21 o 
   5   7   3        1.79        0.88      0.16 o 
   6   7   3        0.06        0.30      0.39 o 
   7   7   3        0.97        0.52      0.16 o 
   8   7   3       14.44       11.00      0.54 o 
   9   7   3        0.19       -0.10      0.29 o 
   0   8   3        1.28        1.31      0.18 o 
   1   8   3       12.06       11.82      0.36 o 
   2   8   3        1.82        1.22      0.20 o 
   3   8   3        0.17       -0.13      0.29 o 
   4   8   3       18.49       17.10      0.43 o 
   5   8   3        0.13       -0.03      0.18 o 
   6   8   3       10.40        8.85      0.51 o 
   7   8   3        1.89        3.76      0.31 o 
   8   8   3        0.83        0.38      0.21 o 
   0   9   3        0.66        0.65      0.29 o 
   1   9   3        0.70       -0.03      0.23 o 
   2   9   3        5.86        4.99      0.47 o 
   3   9   3        0.08        0.11      0.18 o 
   4   9   3        3.16        3.76      0.26 o 
   5   9   3        2.34        2.27      0.23 o 
   6   9   3        0.63        0.76      0.22 o 
   7   9   3        0.32        0.20      0.21 o 
   1  10   3        0.41        1.34      0.39 o 
   2  10   3        0.08        0.10      0.23 o 
   3  10   3        1.50        1.55      0.23 o 
   4  10   3        0.50        0.39      0.29 o 
  -6  -9   4        0.39        0.21      0.20 o 
  -5  -9   4        1.19        0.93      0.14 o 
  -4  -9   4        1.26        2.26      0.31 o 
  -3  -9   4        0.52        0.37      0.20 o 
  -2  -9   4        0.66        0.39      0.18 o 
  -1  -9   4        0.41        0.35      0.19 o 
  -7  -8   4        0.23        0.12      0.14 o 
  -6  -8   4        2.19        1.98      0.16 o 
  -5  -8   4        5.14        3.28      0.16 o 
  -4  -8   4        1.45        0.93      0.13 o 
  -3  -8   4       17.91       20.29      0.48 o 
  -2  -8   4       10.36        8.34      0.31 o 
  -1  -8   4        6.82        7.04      0.30 o 
   0  -8   4        2.71        6.82      0.30 o 
   1  -8   4        0.72        0.10      0.16 o 
   2  -8   4        0.59        0.07      0.29 o 
  -7  -7   4        0.06        0.11      0.13 o 
  -6  -7   4        0.16        0.63      0.12 o 
  -5  -7   4       26.73       24.98      0.42 o 
  -4  -7   4       35.24       34.85      0.51 o 
  -3  -7   4        9.73        7.59      0.19 o 
  -2  -7   4       74.81       77.17      1.19 o 
  -1  -7   4       91.39       90.44      1.35 o 
   0  -7   4        1.99        2.26      0.20 o 
   1  -7   4        1.63        1.95      0.20 o 
   2  -7   4        0.22        0.43      0.21 o 
   3  -7   4        0.04        0.33      0.17 o 
   4  -7   4        1.11        2.35      0.36 o 
  -8  -6   4        1.93        1.67      0.20 o 
  -7  -6   4        0.64        0.88      0.16 o 
  -6  -6   4       14.21        7.80      0.22 o 
  -5  -6   4       25.77       26.80      0.36 o 
  -4  -6   4       18.49       16.73      0.27 o 
  -3  -6   4       42.18       35.49      0.42 o 
  -2  -6   4       26.12       25.36      0.33 o 
  -1  -6   4       15.52       19.71      0.52 o 
   0  -6   4       49.90       46.00      0.76 o 
   1  -6   4       63.69       64.62      1.01 o 
   2  -6   4        5.86        5.74      0.26 o 
   3  -6   4       17.01       17.46      0.44 o 
   4  -6   4        0.63        0.80      0.17 o 
  -8  -5   4        1.89        3.57      0.23 o 
  -7  -5   4       25.32       24.27      0.52 o 
  -6  -5   4        7.30        5.60      0.23 o 
  -5  -5   4        4.05        8.99      0.36 o 
  -4  -5   4      215.99      221.87      1.99 o 
  -3  -5   4       74.32       82.01      0.83 o 
  -2  -5   4       50.30       53.82      0.55 o 
  -1  -5   4        3.17        3.36      0.12 o 
   0  -5   4       31.45       32.07      0.58 o 
   1  -5   4        7.27        4.75      0.22 o 
   2  -5   4      193.89      198.21      2.68 o 
   3  -5   4       25.24       25.70      0.41 o 
   4  -5   4       42.53       41.24      0.60 o 
   5  -5   4        2.97        2.81      0.23 o 
   6  -5   4        2.68        1.44      0.33 o 
  -9  -4   4        1.16        2.25      0.36 o 
  -8  -4   4       16.44       16.19      0.41 o 
  -7  -4   4       10.78        9.78      0.31 o 
  -6  -4   4       29.79       25.75      0.50 o 
  -5  -4   4        7.26        6.91      0.23 o 
  -4  -4   4       93.44       92.53      1.06 o 
  -3  -4   4        9.94       14.18      0.21 o 
  -2  -4   4       16.94       15.39      0.27 o 
  -1  -4   4        8.09        9.88      0.21 o 
   0  -4   4       17.68       15.66      0.23 o 
   1  -4   4       29.05       27.63      0.39 o 
   2  -4   4      129.59      123.78      1.39 o 
   3  -4   4        3.29        1.80      0.13 o 
   4  -4   4        6.99        6.76      0.21 o 
   5  -4   4        0.47        0.14      0.11 o 
   6  -4   4        4.36        7.52      0.54 o 
  -9  -3   4        5.78        4.76      0.42 o 
  -8  -3   4        0.78        0.74      0.16 o 
  -7  -3   4       14.18        8.62      0.29 o 
  -6  -3   4      157.10      141.71      1.95 o 
  -5  -3   4       59.62       58.89      0.89 o 
  -4  -3   4       77.45       85.59      1.21 o 
  -3  -3   4       43.11       45.03      0.47 o 
  -2  -3   4       14.09       15.50      0.21 o 
  -1  -3   4        7.68       10.10      0.16 o 
   0  -3   4      241.35      312.72      2.83 o 
   1  -3   4       59.29       74.00      0.84 o 
   2  -3   4       18.64       17.86      0.28 o 
   3  -3   4      188.94      188.91      2.05 o 
   4  -3   4       80.41       80.52      1.01 o 
   5  -3   4       11.25        9.96      0.24 o 
   6  -3   4        6.99        7.21      0.31 o 
   7  -3   4        1.10        0.83      0.18 o 
  -9  -2   4        5.51       10.28      0.52 o 
  -8  -2   4       21.67       23.47      0.52 o 
  -7  -2   4        5.61        3.81      0.26 o 
  -6  -2   4       45.72       37.78      0.53 o 
  -5  -2   4       23.73       23.45      0.36 o 
  -4  -2   4      146.84      141.58      1.68 o 
  -3  -2   4      172.09      184.99      1.70 o 
  -2  -2   4       22.71       20.24      0.24 o 
  -1  -2   4      108.81       91.06      0.86 o 
   0  -2   4      311.96      368.03      3.30 o 
   1  -2   4      247.49      267.20      3.53 o 
   2  -2   4       16.62       16.65      0.26 o 
   3  -2   4      117.14      125.52      1.62 o 
   4  -2   4        1.00        1.32      0.10 o 
   5  -2   4        3.86        3.48      0.15 o 
   6  -2   4       11.08       10.91      0.33 o 
   7  -2   4        6.05        5.11      0.47 o 
   8  -2   4        2.10        3.23      0.36 o 
  -9  -1   4        3.39        6.39      0.49 o 
  -8  -1   4        0.21        0.83      0.18 o 
  -7  -1   4        5.61        5.02      0.19 o 
  -6  -1   4        2.51        3.69      0.16 o 
  -5  -1   4        0.55        0.27      0.08 o 
  -4  -1   4       44.54       45.94      0.79 o 
  -3  -1   4        6.41        7.18      0.16 o 
  -2  -1   4       12.89       10.70      0.23 o 
  -1  -1   4      245.08      240.83      2.17 o 
   0  -1   4      399.90      428.60      3.83 o 
   1  -1   4      545.65      629.78      5.91 o 
   2  -1   4       34.46       35.00      0.43 o 
   3  -1   4       34.47       44.04      0.54 o 
   4  -1   4       65.00       58.73      0.99 o 
   5  -1   4        3.08        3.63      0.19 o 
   6  -1   4        5.91        5.20      0.22 o 
   7  -1   4        6.70        4.90      0.24 o 
   8  -1   4        1.83        1.55      0.20 o 
  -8   0   4        2.98        3.52      0.21 o 
  -7   0   4        1.58        0.42      0.12 o 
  -6   0   4       11.42       10.49      0.30 o 
  -5   0   4       22.63       18.33      0.32 o 
  -4   0   4        7.00        5.41      0.22 o 
  -3   0   4      186.83      216.13      2.29 o 
  -2   0   4      330.99      352.70      3.17 o 
  -1   0   4      415.05      448.30      4.00 o 
   0   0   4       50.25       45.16      0.45 o 
   1   0   4       96.91       82.33      0.77 o 
   2   0   4      299.51      314.39      2.83 o 
   3   0   4       85.61       80.13      0.76 o 
   4   0   4       63.11       75.86      1.13 o 
   5   0   4        7.34        8.93      0.19 o 
   6   0   4        0.90        1.33      0.11 o 
   7   0   4       13.11       13.19      0.36 o 
   8   0   4        2.73        1.86      0.21 o 
   9   0   4        0.25        0.46      0.26 o 
  -8   1   4        0.33        0.98      0.21 o 
  -7   1   4        5.10        5.96      0.37 o 
  -6   1   4      128.43      133.11      1.53 o 
  -5   1   4       37.23       36.67      0.52 o 
  -4   1   4       12.13       10.55      0.22 o 
  -3   1   4       53.92       54.68      0.69 o 
  -2   1   4       19.91       11.91      0.17 o 
  -1   1   4        6.11        4.82      0.09 o 
   0   1   4       92.87       76.82      0.73 o 
   1   1   4       20.32       18.37      0.28 o 
   2   1   4       84.19       80.33      0.76 o 
   3   1   4      948.10     1060.00      9.42 o 
   4   1   4        1.60        3.30      0.10 o 
   5   1   4        6.05        9.15      0.19 o 
   6   1   4       20.64       19.11      0.32 o 
   7   1   4       28.54       27.72      0.43 o 
   8   1   4        1.60        1.79      0.23 o 
   9   1   4        2.02        1.09      0.21 o 
  -7   2   4       10.12        9.39      0.36 o 
  -6   2   4       12.18       15.14      0.54 o 
  -5   2   4      297.94      321.79      3.50 o 
  -4   2   4        1.47        1.13      0.11 o 
  -3   2   4       14.03       17.03      0.28 o 
  -2   2   4      335.11      361.34      3.26 o 
  -1   2   4        3.09        2.18      0.08 o 
   0   2   4        0.53        0.52      0.04 o 
   1   2   4      112.06      109.85      1.19 o 
   2   2   4        1.60        2.37      0.09 o 
   3   2   4        5.87        5.87      0.11 o 
   4   2   4       82.30       94.70      0.91 o 
   5   2   4       24.78       27.74      0.34 o 
   6   2   4       15.31       15.22      0.27 o 
   7   2   4       55.03       55.85      0.72 o 
   8   2   4        2.47        1.71      0.18 o 
   9   2   4       10.77       11.58      0.52 o 
  -7   3   4        0.32        0.00      0.18 o 
  -6   3   4        6.56        7.28      0.30 o 
  -5   3   4        4.11        3.04      0.19 o 
  -4   3   4       12.68       12.90      0.39 o 
  -3   3   4        8.86        9.87      0.22 o 
  -2   3   4      126.76      123.11      1.36 o 
  -1   3   4      241.65      245.77      2.24 o 
   0   3   4      154.77      159.19      1.47 o 
   1   3   4      455.94      504.45      5.81 o 
   2   3   4      183.85      197.29      2.09 o 
   3   3   4        4.40        3.93      0.12 o 
   4   3   4       89.03       86.63      1.10 o 
   5   3   4       36.05       37.67      0.50 o 
   6   3   4        4.66        4.29      0.16 o 
   7   3   4        6.80        6.12      0.49 o 
   8   3   4       20.81       19.59      0.80 o 
   9   3   4        3.03        2.58      0.33 o 
  10   3   4        5.80       11.58      0.55 o 
  -6   4   4        2.28        1.57      0.21 o 
  -5   4   4        1.21        0.26      0.16 o 
  -4   4   4       15.58       11.88      0.27 o 
  -3   4   4        0.23        0.17      0.09 o 
  -2   4   4        0.17        0.13      0.08 o 
  -1   4   4        7.59        5.91      0.14 o 
   0   4   4       26.79       27.45      0.38 o 
   1   4   4      106.94      113.23      1.26 o 
   2   4   4     1382.48     1442.50     17.76 o 
   3   4   4       26.85       20.27      0.33 o 
   4   4   4        4.09        2.48      0.12 o 
   5   4   4       32.50       31.24      0.43 o 
   6   4   4        0.34        0.10      0.09 o 
   7   4   4        2.04        1.32      0.13 o 
   8   4   4        3.58        3.26      0.33 o 
  -5   5   4        2.78        2.04      0.21 o 
  -4   5   4        2.60        2.38      0.21 o 
  -3   5   4        2.79        2.40      0.18 o 
  -2   5   4        6.40        6.82      0.28 o 
  -1   5   4        0.62        0.26      0.09 o 
   0   5   4        0.19        0.08      0.08 o 
   1   5   4        0.31        0.27      0.08 o 
   2   5   4        0.61        0.37      0.09 o 
   3   5   4        6.85        4.46      0.15 o 
   4   5   4       21.89       21.58      0.35 o 
   5   5   4        1.86        2.33      0.14 o 
   6   5   4       27.04       32.32      0.59 o 
   7   5   4        2.60        2.91      0.36 o 
   8   5   4       17.45       16.51      1.04 o 
  -4   6   4        8.44        9.23      0.49 o 
  -3   6   4        2.71        2.00      0.20 o 
  -2   6   4        4.49        3.70      0.23 o 
  -1   6   4        1.45        1.28      0.18 o 
   0   6   4       12.37       12.07      0.26 o 
   1   6   4      135.49      138.85      1.68 o 
   2   6   4        6.59        6.05      0.19 o 
   3   6   4       41.03       40.83      0.70 o 
   4   6   4        5.41        6.60      0.41 o 
   5   6   4        9.31        9.79      0.31 o 
   6   6   4        0.19        0.05      0.14 o 
   7   6   4        6.31        7.96      0.31 o 
   8   6   4        5.07        5.65      0.80 o 
  -4   7   4        0.12        0.72      0.29 o 
  -3   7   4        2.21        2.58      0.33 o 
  -2   7   4        4.16        5.17      0.80 o 
  -1   7   4        9.76        8.10      0.30 o 
   0   7   4        1.25        1.02      0.26 o 
   1   7   4        2.00        1.49      0.16 o 
   2   7   4        9.63        9.73      0.31 o 
   3   7   4        0.71        0.45      0.15 o 
   4   7   4        0.00       -0.14      0.14 o 
   5   7   4        0.11        0.04      0.15 o 
   6   7   4        0.85        0.58      0.28 o 
   7   7   4        6.32        8.39      0.47 o 
   8   7   4        0.84        0.90      0.22 o 
   9   7   4        5.75        5.02      0.49 o 
  -1   8   4        5.28        5.42      0.39 o 
   0   8   4        0.33        0.13      0.15 o 
   1   8   4        3.76        3.40      0.47 o 
   2   8   4        2.36        1.68      0.21 o 
   3   8   4        2.46        1.55      0.18 o 
   4   8   4        1.93        2.17      0.21 o 
   5   8   4       18.12       15.75      0.62 o 
   6   8   4        1.86        2.63      0.28 o 
   7   8   4        2.39        2.14      0.23 o 
   8   8   4       25.84       28.84      0.64 o 
   0   9   4        1.88        2.41      0.36 o 
   1   9   4        0.58        0.83      0.21 o 
   2   9   4        0.30        0.11      0.54 o 
   3   9   4        2.05        1.93      0.23 o 
   4   9   4        0.67        0.91      0.21 o 
   5   9   4        0.58        0.29      0.18 o 
   6   9   4        1.92        1.89      0.25 o 
   7   9   4        0.24       -0.29      0.29 o 
  -5  -9   5        1.74        1.49      0.19 o 
  -4  -9   5        0.13        0.39      0.33 o 
  -3  -9   5        0.11        0.07      0.29 o 
  -6  -8   5        0.26        0.04      0.13 o 
  -5  -8   5        3.09        2.81      0.16 o 
  -4  -8   5       10.32        9.69      0.25 o 
  -3  -8   5        3.21        2.58      0.23 o 
  -2  -8   5       10.67        7.59      0.31 o 
  -1  -8   5        0.17        0.10      0.16 o 
   0  -8   5        0.08        0.89      0.26 o 
   1  -8   5       10.56       14.64      0.42 o 
  -7  -7   5       13.62       20.12      0.98 o 
  -6  -7   5        0.93        1.48      0.36 o 
  -5  -7   5        3.24        2.73      0.17 o 
  -4  -7   5       25.51       30.37      0.41 o 
  -3  -7   5        7.59        6.34      0.18 o 
  -2  -7   5        0.09        0.07      0.14 o 
  -1  -7   5        5.46        4.82      0.75 o 
   0  -7   5        4.33        2.47      0.24 o 
   1  -7   5        2.53        0.56      0.17 o 
   2  -7   5        6.03        5.40      0.34 o 
   3  -7   5        0.09        0.23      0.29 o 
  -7  -6   5        4.47        7.49      0.42 o 
  -6  -6   5       27.77       27.58      0.55 o 
  -5  -6   5       11.15       11.42      0.33 o 
  -4  -6   5       58.98       58.94      0.63 o 
  -3  -6   5       40.80       39.83      0.47 o 
  -2  -6   5       72.03       77.50      1.86 o 
  -1  -6   5       43.21       42.93      1.34 o 
   0  -6   5       14.96       12.81      0.80 o 
   1  -6   5        6.39        5.28      0.24 o 
   2  -6   5        2.31        2.20      0.28 o 
   3  -6   5        0.80        2.75      0.42 o 
   4  -6   5        0.35        1.12      0.18 o 
  -8  -5   5        9.11        5.73      0.28 o 
  -7  -5   5        2.72        2.80      0.22 o 
  -6  -5   5        0.79        0.43      0.13 o 
  -5  -5   5        9.17       10.10      0.31 o 
  -4  -5   5       92.59       91.05      1.07 o 
  -3  -5   5      129.61      145.04      1.62 o 
  -2  -5   5      116.33      106.93      1.01 o 
  -1  -5   5      127.87      139.19      1.99 o 
   0  -5   5        6.94        5.86      0.23 o 
   1  -5   5        6.56        5.90      0.24 o 
   2  -5   5        2.46        1.13      0.16 o 
   3  -5   5        9.30        8.35      0.30 o 
   4  -5   5        8.36        7.06      0.23 o 
   5  -5   5        3.49        4.23      0.21 o 
  -8  -4   5        5.73        5.18      0.27 o 
  -7  -4   5        1.47        1.15      0.18 o 
  -6  -4   5       36.95       28.77      0.55 o 
  -5  -4   5        5.35        3.01      0.18 o 
  -4  -4   5       74.44       77.87      1.14 o 
  -3  -4   5      194.43      182.14      1.98 o 
  -2  -4   5       16.41       11.84      0.24 o 
  -1  -4   5      140.72      142.36      1.57 o 
   0  -4   5       11.58       13.43      0.24 o 
   1  -4   5       14.29       11.09      0.22 o 
   2  -4   5       39.86       36.89      0.51 o 
   3  -4   5       14.11       12.11      0.28 o 
   4  -4   5       24.99       27.42      0.45 o 
   5  -4   5       14.98       14.52      0.31 o 
   6  -4   5       10.56       16.09      0.44 o 
  -8  -3   5        9.16       10.47      0.36 o 
  -7  -3   5        0.73        0.57      0.15 o 
  -6  -3   5        3.02        2.04      0.17 o 
  -5  -3   5       11.32       10.10      0.29 o 
  -4  -3   5       63.21       62.00      0.93 o 
  -3  -3   5      158.71      176.48      2.11 o 
  -2  -3   5      127.89      127.88      1.20 o 
  -1  -3   5       62.21       75.00      0.74 o 
   0  -3   5      211.24      208.28      1.91 o 
   1  -3   5      243.34      250.68      2.66 o 
   2  -3   5       25.24       17.34      0.29 o 
   3  -3   5       77.28       60.52      0.75 o 
   4  -3   5        7.13        6.81      0.21 o 
   5  -3   5       18.25       18.64      0.34 o 
   6  -3   5        1.24        0.86      0.14 o 
   7  -3   5        0.08        0.15      0.18 o 
  -8  -2   5       24.36       32.82      1.04 o 
  -7  -2   5        8.46        8.42      0.31 o 
  -6  -2   5       13.45        9.71      0.29 o 
  -5  -2   5       48.47       40.93      0.55 o 
  -4  -2   5      241.63      237.01      4.25 o 
  -3  -2   5        4.23        5.03      0.12 o 
  -2  -2   5       19.81       24.07      0.29 o 
  -1  -2   5      131.08      121.66      1.14 o 
   0  -2   5       37.39       46.79      0.48 o 
   1  -2   5        0.85        1.42      0.08 o 
   2  -2   5       27.46       24.54      0.34 o 
   3  -2   5       85.74       86.85      1.00 o 
   4  -2   5      141.41      143.10      1.59 o 
   5  -2   5        1.51        2.07      0.14 o 
   6  -2   5        1.29        0.39      0.12 o 
   7  -2   5        0.58        0.41      0.16 o 
  -8  -1   5        1.99        3.03      0.21 o 
  -7  -1   5        8.53        9.83      0.26 o 
  -6  -1   5       56.92       53.67      0.70 o 
  -5  -1   5       37.48       31.76      0.46 o 
  -4  -1   5       69.78       71.08      0.84 o 
  -3  -1   5        6.88        4.94      0.45 o 
  -2  -1   5      198.25      206.25      1.88 o 
  -1  -1   5       56.73       52.32      0.53 o 
   0  -1   5      248.62      303.61      2.74 o 
   1  -1   5      279.79      322.36      2.90 o 
   2  -1   5        9.39       14.10      0.23 o 
   3  -1   5      102.85       96.51      1.41 o 
   4  -1   5      104.60      111.84      1.26 o 
   5  -1   5       57.62       51.44      0.74 o 
   6  -1   5       22.40       21.33      0.36 o 
   7  -1   5        9.19        6.82      0.38 o 
   8  -1   5        1.25        0.98      0.20 o 
  -8   0   5       14.12       17.15      0.38 o 
  -7   0   5        0.13        0.01      0.12 o 
  -6   0   5        6.20        5.47      0.20 o 
  -5   0   5        6.73        8.26      0.22 o 
  -4   0   5        4.66        6.58      0.21 o 
  -3   0   5        8.07        6.72      0.18 o 
  -2   0   5        1.80        1.08      0.06 o 
  -1   0   5      114.32      110.07      1.03 o 
   0   0   5       21.65       15.60      0.19 o 
   1   0   5      260.20      260.17      2.35 o 
   2   0   5        7.27        6.96      0.12 o 
   3   0   5       32.21       30.25      0.51 o 
   4   0   5       99.96      101.99      1.14 o 
   5   0   5        0.85        0.58      0.12 o 
   6   0   5        3.42        2.64      0.15 o 
   7   0   5        0.44        0.38      0.11 o 
   8   0   5        1.32        1.51      0.20 o 
   9   0   5        2.48        5.94      0.46 o 
  -7   1   5        4.04        3.43      0.19 o 
  -6   1   5        4.67        5.98      0.21 o 
  -5   1   5       15.93       18.58      0.33 o 
  -4   1   5       31.78       34.13      0.48 o 
  -3   1   5       35.97       43.55      0.56 o 
  -2   1   5      175.03      180.35      1.92 o 
  -1   1   5       19.89       18.78      0.23 o 
   0   1   5      118.72      126.18      1.17 o 
   1   1   5      527.71      560.37      5.00 o 
   2   1   5       27.64       29.35      0.32 o 
   3   1   5       20.77       20.41      0.25 o 
   4   1   5        6.26        4.38      0.13 o 
   5   1   5       30.73       29.79      0.42 o 
   6   1   5        3.22        5.09      0.17 o 
   7   1   5        7.27        5.99      0.19 o 
   8   1   5       11.71       10.05      0.46 o 
  -7   2   5        0.17       -0.10      0.24 o 
  -6   2   5        2.28        0.91      0.15 o 
  -5   2   5       15.93       15.19      0.31 o 
  -4   2   5       11.52       12.17      0.26 o 
  -3   2   5        5.37        4.34      0.16 o 
  -2   2   5      108.29      109.07      1.59 o 
  -1   2   5      441.32      449.22      5.23 o 
   0   2   5      144.98      141.10      1.52 o 
   1   2   5       70.97       68.43      0.78 o 
   2   2   5       27.28       26.88      0.36 o 
   3   2   5       14.66       12.19      0.22 o 
   4   2   5       38.60       35.94      0.46 o 
   5   2   5        1.78        2.61      0.17 o 
   6   2   5        0.59        1.15      0.14 o 
   7   2   5       30.35       30.96      0.83 o 
   8   2   5        4.57        5.83      0.26 o 
   9   2   5        1.67        2.48      0.33 o 
  -7   3   5        0.15        0.52      0.29 o 
  -6   3   5        8.45        7.25      0.26 o 
  -5   3   5       20.33       20.11      0.38 o 
  -4   3   5       12.77       12.59      0.28 o 
  -3   3   5        0.58        0.67      0.09 o 
  -2   3   5        8.77        6.88      0.17 o 
  -1   3   5        0.86        0.11      0.06 o 
   0   3   5        0.69        1.63      0.11 o 
   1   3   5       26.40       27.68      0.38 o 
   2   3   5       28.01       24.93      0.35 o 
   3   3   5        1.10        1.49      0.10 o 
   4   3   5       43.32       51.75      0.63 o 
   5   3   5       59.50       61.97      0.89 o 
   6   3   5        5.46        7.98      0.26 o 
   7   3   5       31.72       29.07      0.56 o 
   8   3   5        7.15        5.33      0.38 o 
   9   3   5        2.62        4.15      0.42 o 
  -6   4   5        1.12        1.21      0.33 o 
  -5   4   5       43.00       43.04      0.78 o 
  -4   4   5        7.28        8.05      0.29 o 
  -3   4   5        4.36        4.34      0.22 o 
  -2   4   5       78.87       83.15      1.21 o 
  -1   4   5        2.03        1.83      0.12 o 
   0   4   5        1.97        2.23      0.12 o 
   1   4   5      166.08      174.62      2.36 o 
   2   4   5        4.08        4.05      0.22 o 
   3   4   5        1.67        1.78      0.11 o 
   4   4   5        7.22        8.57      0.20 o 
   5   4   5       44.12       46.65      0.60 o 
   6   4   5       18.66       17.65      0.31 o 
   7   4   5        2.67        2.04      0.20 o 
   8   4   5       21.94       19.46      0.69 o 
  -5   5   5        0.36        0.20      0.26 o 
  -4   5   5        8.12        7.62      0.31 o 
  -3   5   5        8.72        9.16      0.31 o 
  -2   5   5        0.39        0.61      0.14 o 
  -1   5   5        1.02        0.50      0.11 o 
   0   5   5        1.18        1.27      0.11 o 
   1   5   5       64.71       66.71      0.81 o 
   2   5   5       38.30       38.64      0.53 o 
   3   5   5        5.00        3.39      0.13 o 
   4   5   5        7.29        5.83      0.18 o 
   5   5   5        9.68        8.49      0.21 o 
   6   5   5       17.90       18.41      0.45 o 
   7   5   5        5.50        4.66      0.24 o 
   8   5   5        0.63       -0.03      0.23 o 
   9   5   5        0.13        0.03      0.26 o 
  -4   6   5        2.42        2.22      0.36 o 
  -3   6   5        7.02        7.09      0.44 o 
  -2   6   5        4.28        4.36      0.33 o 
  -1   6   5       11.55       11.21      0.32 o 
   0   6   5        3.45        4.25      0.19 o 
   1   6   5        5.01        4.90      0.29 o 
   2   6   5      346.55      336.98      3.57 o 
   3   6   5       44.96       46.61      0.62 o 
   4   6   5       14.78       15.55      0.39 o 
   5   6   5       20.32       20.40      0.45 o 
   6   6   5        0.02       -0.10      0.18 o 
   7   6   5        6.42        7.93      0.34 o 
   8   6   5        9.04        9.83      0.37 o 
  -3   7   5        2.80        3.52      0.36 o 
  -2   7   5        1.68        1.70      0.36 o 
  -1   7   5        3.06        2.69      0.23 o 
   0   7   5        2.82        2.23      0.16 o 
   1   7   5        1.35        1.31      0.17 o 
   2   7   5        0.64        0.68      0.28 o 
   3   7   5        0.08        0.11      0.15 o 
   4   7   5        0.25       -0.13      0.14 o 
   5   7   5        0.29        0.33      0.15 o 
   6   7   5        5.38        6.21      0.30 o 
   7   7   5        0.28        0.18      0.16 o 
   8   7   5       19.52       17.05      0.48 o 
   9   7   5        1.51       -0.23      0.36 o 
  -1   8   5        0.44        1.04      0.26 o 
   0   8   5        4.41        4.40      0.39 o 
   1   8   5        0.50        0.60      0.18 o 
   2   8   5        1.76        1.12      0.24 o 
   3   8   5        8.32        7.22      0.31 o 
   4   8   5        1.30        0.77      0.20 o 
   5   8   5        0.15       -0.16      0.16 o 
   6   8   5        3.57        3.04      0.28 o 
   7   8   5        0.21        0.21      0.21 o 
   8   8   5        3.41        3.01      0.29 o 
   0   9   5        0.37        0.46      0.26 o 
   1   9   5        0.15        0.33      0.20 o 
   2   9   5        1.08        0.49      0.24 o 
   3   9   5        0.27        0.03      0.21 o 
   4   9   5        0.19       -0.03      0.18 o 
   5   9   5        0.09        0.17      0.20 o 
   6   9   5        0.16       -0.07      0.20 o 
  -5  -8   6        0.51        1.11      0.33 o 
  -4  -8   6        1.48        1.59      0.21 o 
  -3  -8   6       20.35       22.13      0.52 o 
  -2  -8   6        1.85        1.18      0.20 o 
  -1  -8   6        2.68        1.28      0.20 o 
  -6  -7   6       13.10       12.35      0.39 o 
  -5  -7   6        0.46        0.14      0.16 o 
  -4  -7   6        1.40        0.46      0.13 o 
  -3  -7   6        0.59        0.73      0.16 o 
  -2  -7   6        4.80        5.48      0.26 o 
  -1  -7   6        4.28        3.19      0.23 o 
   0  -7   6        3.00        4.10      0.26 o 
   1  -7   6        0.27        2.88      0.23 o 
   2  -7   6        0.17       -0.05      0.16 o 
  -7  -6   6        0.83        0.59      0.18 o 
  -6  -6   6        0.11        0.33      0.16 o 
  -5  -6   6        5.98        4.30      0.24 o 
  -4  -6   6       47.79       38.44      0.56 o 
  -3  -6   6       26.75       27.88      0.59 o 
  -2  -6   6       25.02       27.99      0.55 o 
  -1  -6   6        9.41        8.04      0.30 o 
   0  -6   6        2.17        2.67      0.26 o 
   1  -6   6       19.26       25.68      0.53 o 
   2  -6   6        0.49        0.75      0.17 o 
   3  -6   6        1.91        1.28      0.18 o 
   4  -6   6       11.50        7.96      0.46 o 
  -7  -5   6       12.98       16.27      0.46 o 
  -6  -5   6        0.47        1.41      0.46 o 
  -5  -5   6        3.37        3.51      0.20 o 
  -4  -5   6       90.66      100.54      1.44 o 
  -3  -5   6       55.89       49.61      0.66 o 
  -2  -5   6       66.05       67.16      0.98 o 
  -1  -5   6       58.79       58.95      0.92 o 
   0  -5   6      116.03      112.36      1.60 o 
   1  -5   6        1.30        1.33      0.15 o 
   2  -5   6        1.91        1.24      0.16 o 
   3  -5   6        1.06        2.46      0.20 o 
   4  -5   6        0.64        1.12      0.18 o 
   5  -5   6        2.69        4.01      0.36 o 
  -8  -4   6        8.49        8.12      0.46 o 
  -7  -4   6        3.87        3.35      0.22 o 
  -6  -4   6        6.53        6.55      0.26 o 
  -5  -4   6       25.20       16.44      0.44 o 
  -4  -4   6       70.59       64.91      0.98 o 
  -3  -4   6       26.77       21.93      0.36 o 
  -2  -4   6      103.87      103.49      1.19 o 
  -1  -4   6       20.43       18.99      0.72 o 
   0  -4   6       12.65       17.31      0.38 o 
   1  -4   6      131.87      126.00      1.73 o 
   2  -4   6      155.95      164.04      2.51 o 
   3  -4   6       13.70       13.52      0.32 o 
   4  -4   6       22.77       23.49      0.41 o 
   5  -4   6        5.40        3.66      0.20 o 
   6  -4   6        1.04        2.04      0.33 o 
  -8  -3   6        5.23        3.85      0.36 o 
  -7  -3   6        0.60        0.61      0.18 o 
  -6  -3   6       36.34       35.76      0.66 o 
  -5  -3   6        2.88        2.81      0.20 o 
  -4  -3   6        9.01        4.58      0.36 o 
  -3  -3   6      293.15      320.27      6.49 o 
  -2  -3   6      192.21      192.19      1.86 o 
  -1  -3   6      101.84      103.15      1.00 o 
   0  -3   6        8.32        6.81      0.17 o 
   1  -3   6       28.35       23.26      0.34 o 
   2  -3   6       24.03       18.78      0.33 o 
   3  -3   6      229.25      236.08      2.54 o 
   4  -3   6       15.92       16.89      0.52 o 
   5  -3   6       23.36       22.51      0.39 o 
   6  -3   6        0.19        0.05      0.12 o 
  -8  -2   6        3.59        4.39      0.27 o 
  -7  -2   6        3.36        2.19      0.23 o 
  -6  -2   6       37.61       35.12      0.64 o 
  -5  -2   6       13.97       12.36      0.28 o 
  -4  -2   6        8.17        8.47      0.21 o 
  -3  -2   6        5.52        7.05      0.31 o 
  -2  -2   6       12.12       14.14      0.21 o 
  -1  -2   6        2.20        1.51      0.08 o 
   0  -2   6        5.24        6.79      0.17 o 
   1  -2   6       23.24       21.91      0.33 o 
   2  -2   6       45.92       44.84      0.61 o 
   3  -2   6      102.10      100.89      1.16 o 
   4  -2   6       30.95       30.34      0.45 o 
   5  -2   6       10.55        9.65      0.24 o 
   6  -2   6        0.78        1.17      0.14 o 
   7  -2   6        8.81       14.96      0.42 o 
  -8  -1   6        7.92        5.94      0.30 o 
  -7  -1   6        0.47        0.56      0.19 o 
  -6  -1   6        9.11        6.70      0.22 o 
  -5  -1   6       57.87       48.81      0.65 o 
  -4  -1   6       24.52       22.78      0.35 o 
  -3  -1   6      107.07      114.96      1.62 o 
  -2  -1   6       35.88       34.30      0.39 o 
  -1  -1   6        5.58        3.29      0.10 o 
   0  -1   6        2.21        4.67      0.11 o 
   1  -1   6       15.34       20.94      0.28 o 
   2  -1   6       31.09       31.12      0.51 o 
   3  -1   6       35.43       28.33      0.48 o 
   4  -1   6       38.40       41.09      0.59 o 
   5  -1   6       87.96       84.10      1.88 o 
   6  -1   6        4.70        3.31      0.16 o 
   7  -1   6        0.40        0.21      0.12 o 
   8  -1   6        4.43        5.97      0.42 o 
  -8   0   6        8.52       14.09      0.36 o 
  -7   0   6       10.51       11.33      0.39 o 
  -6   0   6        0.95        0.59      0.12 o 
  -5   0   6       25.09       20.91      0.37 o 
  -4   0   6       95.86      103.06      1.19 o 
  -3   0   6       53.44       51.48      1.12 o 
  -2   0   6       14.46       15.43      0.27 o 
  -1   0   6       77.52       77.16      0.75 o 
   0   0   6      115.39      116.78      1.09 o 
   1   0   6       73.02       81.57      0.79 o 
   2   0   6        1.07        1.61      0.09 o 
   3   0   6       20.69       19.97      0.47 o 
   4   0   6       96.14      103.37      1.41 o 
   5   0   6       11.93       11.95      0.25 o 
   6   0   6        1.85        1.99      0.13 o 
   7   0   6        3.06        2.54      0.20 o 
   8   0   6        5.96        4.50      0.36 o 
  -7   1   6        0.32        0.37      0.14 o 
  -6   1   6        3.79        2.87      0.18 o 
  -5   1   6        3.19        2.20      0.15 o 
  -4   1   6        2.51        1.65      0.12 o 
  -3   1   6       17.13       17.91      0.31 o 
  -2   1   6       13.22       15.40      0.26 o 
  -1   1   6        7.69        6.62      0.13 o 
   0   1   6      134.94      145.23      1.57 o 
   1   1   6      118.39      142.50      2.98 o 
   2   1   6       22.29       26.77      0.37 o 
   3   1   6        8.01        8.02      0.22 o 
   4   1   6       41.86       49.39      0.83 o 
   5   1   6       27.85       24.86      0.54 o 
   6   1   6        0.78        0.46      0.14 o 
   7   1   6        2.55        2.61      0.29 o 
   8   1   6        0.29        0.10      0.16 o 
  -7   2   6        2.36        3.18      0.26 o 
  -6   2   6        2.34        1.91      0.17 o 
  -5   2   6        1.10        0.38      0.11 o 
  -4   2   6        3.12        2.68      0.21 o 
  -3   2   6        0.97        1.57      0.14 o 
  -2   2   6       28.21       27.45      0.62 o 
  -1   2   6       60.31       63.38      0.75 o 
   0   2   6       19.30       15.94      0.26 o 
   1   2   6      114.72      120.15      1.32 o 
   2   2   6       45.00       44.53      0.65 o 
   3   2   6       60.01       57.73      0.75 o 
   4   2   6        5.87        6.71      0.19 o 
   5   2   6        4.78        4.61      0.20 o 
   6   2   6        1.62        2.17      0.18 o 
   7   2   6        1.43        1.91      0.18 o 
   8   2   6        0.89        0.75      0.18 o 
   9   2   6        1.04        0.49      0.29 o 
  -6   3   6        1.35        0.45      0.20 o 
  -5   3   6       47.27       49.84      2.66 o 
  -4   3   6        0.37        0.85      0.20 o 
  -3   3   6        4.27        3.99      0.22 o 
  -2   3   6       23.56       19.92      0.42 o 
  -1   3   6       11.93       12.92      0.32 o 
   0   3   6        1.59        1.99      0.12 o 
   1   3   6       65.82       72.73      0.85 o 
   2   3   6        4.57        4.91      0.15 o 
   3   3   6       14.92       13.53      0.25 o 
   4   3   6       92.60       97.16      1.11 o 
   5   3   6       12.51       14.64      0.27 o 
   6   3   6        1.40        2.41      0.18 o 
   7   3   6        6.86        5.77      0.26 o 
   8   3   6        6.76        6.93      0.55 o 
   9   3   6        1.03        2.94      0.36 o 
  -5   4   6        6.41        6.23      0.30 o 
  -4   4   6       48.55       49.09      0.84 o 
  -3   4   6        0.33        0.01      0.29 o 
  -2   4   6        1.93        1.62      0.16 o 
  -1   4   6       56.15       52.64      0.83 o 
   0   4   6        1.23        0.74      0.13 o 
   1   4   6        1.98        1.72      0.14 o 
   2   4   6        0.88        0.72      0.20 o 
   3   4   6        1.48        1.73      0.12 o 
   4   4   6        0.05        0.08      0.13 o 
   5   4   6        7.41        7.61      0.23 o 
   6   4   6        0.33        0.28      0.10 o 
   7   4   6       15.31       17.38      0.43 o 
   8   4   6       18.25       21.06      0.50 o 
   9   4   6        1.11        1.01      0.21 o 
  -5   5   6        3.32        4.27      0.42 o 
  -4   5   6        5.03        4.87      0.60 o 
  -3   5   6        3.23        2.97      0.23 o 
  -2   5   6        0.25        0.16      0.14 o 
  -1   5   6       20.80       18.61      0.42 o 
   0   5   6       22.81       20.20      0.34 o 
   1   5   6       11.22        9.59      0.23 o 
   2   5   6       40.00       37.88      0.54 o 
   3   5   6       18.35       18.27      0.31 o 
   4   5   6        0.75        0.93      0.11 o 
   5   5   6       22.64       19.04      0.34 o 
   6   5   6        3.42        2.58      0.16 o 
   7   5   6        2.64        2.22      0.29 o 
   8   5   6        4.48        4.27      0.39 o 
   9   5   6        0.77        0.55      0.29 o 
  -4   6   6        0.88        0.46      0.26 o 
  -3   6   6        4.59        3.83      0.28 o 
  -2   6   6        2.84        3.07      0.23 o 
  -1   6   6        0.41        0.26      0.18 o 
   0   6   6        0.91        1.28      0.14 o 
   1   6   6        2.76        2.50      0.16 o 
   2   6   6       11.84        9.83      0.25 o 
   3   6   6      101.59      100.69      1.91 o 
   4   6   6        4.83        3.66      0.18 o 
   5   6   6        1.40        1.59      0.29 o 
   6   6   6        4.18        3.36      0.33 o 
   7   6   6        0.29        0.39      0.18 o 
   8   6   6        1.67        0.91      0.29 o 
   9   6   6        0.64        0.62      0.36 o 
  -3   7   6        0.68        0.38      0.20 o 
  -2   7   6        0.61        0.27      0.20 o 
  -1   7   6        0.53        0.83      0.18 o 
   0   7   6        0.31        0.10      0.23 o 
   1   7   6        3.82        3.67      0.19 o 
   2   7   6        1.79        1.50      0.20 o 
   3   7   6        0.92        0.47      0.26 o 
   4   7   6        1.43        1.35      0.18 o 
   5   7   6        1.87        2.22      0.23 o 
   6   7   6        0.36        0.16      0.18 o 
   7   7   6        0.72        1.08      0.22 o 
   8   7   6        0.68        0.36      0.22 o 
  -1   8   6        1.16        0.82      0.29 o 
   0   8   6        0.67        0.23      0.29 o 
   1   8   6        1.76        1.96      0.26 o 
   2   8   6       31.19       29.72      0.63 o 
   3   8   6        7.83        8.21      0.35 o 
   4   8   6        8.53        8.42      0.44 o 
   5   8   6        1.68        2.28      0.44 o 
   6   8   6        0.03       -0.16      0.18 o 
   7   8   6        2.02        2.80      0.26 o 
   2   9   6        0.32        0.16      0.21 o 
   3   9   6        1.08        1.40      0.33 o 
   4   9   6        0.10        0.38      0.23 o 
  -4  -8   7        2.77        4.63      0.49 o 
  -3  -8   7        1.94        1.40      0.36 o 
  -6  -7   7        9.44        7.80      0.49 o 
  -5  -7   7        2.33        0.21      0.21 o 
  -4  -7   7        6.31        5.71      0.36 o 
  -3  -7   7        2.10        1.82      0.20 o 
  -2  -7   7        4.11        4.17      0.25 o 
  -1  -7   7        2.47        2.64      0.22 o 
   0  -7   7        0.46        0.55      0.34 o 
   1  -7   7        0.24        0.85      0.23 o 
  -6  -6   7        2.64        3.73      0.25 o 
  -5  -6   7        0.54        2.36      0.20 o 
  -4  -6   7        7.83        8.24      0.51 o 
  -3  -6   7       20.14       23.00      0.51 o 
  -2  -6   7        0.24        0.24      0.14 o 
  -1  -6   7       38.81       31.40      0.61 o 
   0  -6   7        0.10        0.12      0.15 o 
   1  -6   7        0.38        0.34      0.16 o 
   2  -6   7       20.61       28.53      1.75 o 
   3  -6   7        5.88        5.81      0.39 o 
  -7  -5   7        2.98        3.91      0.36 o 
  -6  -5   7       11.74       15.95      0.42 o 
  -5  -5   7        3.55        4.70      0.39 o 
  -4  -5   7        8.10        7.02      0.26 o 
  -3  -5   7       12.22       10.63      0.26 o 
  -2  -5   7        9.04        7.51      0.27 o 
  -1  -5   7        0.65        0.63      0.15 o 
   0  -5   7        7.25        5.35      0.24 o 
   1  -5   7        0.81        1.12      0.20 o 
   2  -5   7       10.44        6.34      0.26 o 
   3  -5   7       10.53       10.60      0.42 o 
   4  -5   7        1.20        0.15      0.18 o 
  -7  -4   7        1.74        0.80      0.18 o 
  -6  -4   7       13.45       19.13      0.46 o 
  -5  -4   7       34.11       36.58      1.06 o 
  -4  -4   7        1.36        1.45      0.16 o 
  -3  -4   7       11.03        8.99      0.26 o 
  -2  -4   7      115.30      112.97      1.29 o 
  -1  -4   7       67.94       71.85      1.08 o 
   0  -4   7       20.28       21.75      0.46 o 
   1  -4   7        0.40        0.07      0.09 o 
   2  -4   7        4.63        3.23      0.16 o 
   3  -4   7        5.32        6.59      0.22 o 
   4  -4   7        0.58        2.06      0.16 o 
   5  -4   7        3.97        6.55      0.25 o 
  -7  -3   7       10.51        9.10      0.34 o 
  -6  -3   7        1.77        1.76      0.21 o 
  -5  -3   7        2.15        2.06      0.31 o 
  -4  -3   7        4.21        2.47      0.20 o 
  -3  -3   7      127.12      125.13      1.74 o 
  -2  -3   7       13.06       14.49      0.28 o 
  -1  -3   7       71.24       63.66      1.06 o 
   0  -3   7       91.48       93.34      1.07 o 
   1  -3   7       21.19       22.34      0.36 o 
   2  -3   7       10.02        8.80      0.22 o 
   3  -3   7        1.94        2.09      0.15 o 
   4  -3   7        4.83        3.95      0.22 o 
   5  -3   7        6.15        5.73      0.25 o 
   6  -3   7        5.75        5.11      0.24 o 
  -7  -2   7        8.37        8.83      0.39 o 
  -6  -2   7        0.35        0.64      0.23 o 
  -5  -2   7       24.92       19.99      0.44 o 
  -4  -2   7        3.70        2.12      0.19 o 
  -3  -2   7       89.51       91.66      1.06 o 
  -2  -2   7      232.82      229.68      2.12 o 
  -1  -2   7       21.57       17.88      0.25 o 
   0  -2   7      138.05      150.86      1.61 o 
   1  -2   7        7.17        7.17      0.18 o 
   2  -2   7       28.94       30.96      0.52 o 
   3  -2   7       15.23       13.00      0.31 o 
   4  -2   7        7.41        7.00      0.32 o 
   5  -2   7        5.03        5.67      0.41 o 
   6  -2   7        5.39        6.39      0.27 o 
   7  -2   7        3.46        6.39      0.29 o 
  -7  -1   7        1.06        1.76      0.22 o 
  -6  -1   7       10.29        9.16      0.26 o 
  -5  -1   7        2.00        1.81      0.14 o 
  -4  -1   7        4.38        3.98      0.17 o 
  -3  -1   7      138.30      154.72      2.36 o 
  -2  -1   7      149.12      162.80      1.76 o 
  -1  -1   7       73.46       75.02      0.75 o 
   0  -1   7       75.39       84.21      0.83 o 
   1  -1   7       91.12       89.28      1.02 o 
   2  -1   7       68.95       74.90      0.87 o 
   3  -1   7       58.46       56.82      0.70 o 
   4  -1   7       46.21       39.00      0.54 o 
   5  -1   7       11.29       12.13      0.33 o 
   6  -1   7        0.16       -0.10      0.15 o 
   7  -1   7        0.23        0.07      0.16 o 
  -7   0   7        5.21        8.27      0.30 o 
  -6   0   7        0.90        0.98      0.14 o 
  -5   0   7       11.95        9.12      0.24 o 
  -4   0   7       31.91       30.61      0.46 o 
  -3   0   7       62.84       70.00      0.85 o 
  -2   0   7       21.71       22.66      0.34 o 
  -1   0   7        2.46        2.95      0.15 o 
   0   0   7       26.36       22.11      0.32 o 
   1   0   7       13.02       13.05      0.28 o 
   2   0   7        0.90        0.44      0.09 o 
   3   0   7        8.59        5.11      0.21 o 
   4   0   7       69.04       67.43      1.03 o 
   5   0   7       56.07       56.43      1.42 o 
   6   0   7        0.12        0.25      0.15 o 
   7   0   7        0.07       -0.05      0.26 o 
   8   0   7        1.85        3.20      0.36 o 
  -7   1   7        1.07        1.92      0.23 o 
  -6   1   7        8.07        9.74      0.36 o 
  -5   1   7       29.16       27.83      0.56 o 
  -4   1   7       15.25       10.52      0.32 o 
  -3   1   7       53.32       58.69      0.92 o 
  -2   1   7       13.88       13.03      0.32 o 
  -1   1   7       25.81       24.46      0.36 o 
   0   1   7        2.68        2.43      0.12 o 
   1   1   7       76.88       85.73      0.97 o 
   2   1   7       97.50      106.65      1.19 o 
   3   1   7       13.96       12.12      0.39 o 
   4   1   7       65.96       65.42      0.98 o 
   5   1   7       86.34       94.46      1.37 o 
   6   1   7       17.77       16.35      0.39 o 
   7   1   7        8.19        7.98      0.30 o 
   8   1   7        0.59        0.20      0.26 o 
  -6   2   7        0.16        0.16      0.17 o 
  -5   2   7        1.23        1.10      0.18 o 
  -4   2   7        0.32        0.02      0.18 o 
  -3   2   7        4.24        4.21      0.22 o 
  -2   2   7        4.29        5.86      0.23 o 
  -1   2   7        7.24        8.78      0.41 o 
   0   2   7        9.99        6.97      0.25 o 
   1   2   7        5.01        4.71      0.15 o 
   2   2   7        7.40        5.61      0.18 o 
   3   2   7       11.13       13.82      0.43 o 
   4   2   7       43.94       45.69      0.74 o 
   5   2   7       10.59       10.51      0.31 o 
   6   2   7        1.51        1.74      0.21 o 
   7   2   7        2.23        2.47      0.31 o 
   8   2   7        1.06        0.75      0.26 o 
  -6   3   7        0.37        0.26      0.26 o 
  -5   3   7        1.64        2.84      0.23 o 
  -4   3   7        1.20        2.62      0.22 o 
  -3   3   7        4.97        4.70      0.51 o 
  -2   3   7       14.34       14.68      0.47 o 
  -1   3   7       45.27       45.19      0.74 o 
   0   3   7        4.16        3.06      0.15 o 
   1   3   7       55.54       61.05      0.75 o 
   2   3   7       61.97       61.18      0.74 o 
   3   3   7       20.70       24.26      0.37 o 
   4   3   7       11.81       12.42      0.40 o 
   5   3   7        6.32        6.09      0.28 o 
   6   3   7        0.42        0.36      0.13 o 
   7   3   7        1.46        1.82      0.20 o 
   8   3   7        0.93        0.70      0.31 o 
   9   3   7        3.87        3.82      0.39 o 
  -5   4   7        0.95        0.13      0.26 o 
  -4   4   7        5.04        4.54      0.25 o 
  -3   4   7        0.96        1.16      0.23 o 
  -2   4   7        2.88        2.62      0.20 o 
  -1   4   7       26.68       26.88      1.24 o 
   0   4   7       51.38       49.14      1.94 o 
   1   4   7        4.94        3.01      0.16 o 
   2   4   7        6.41        4.51      0.18 o 
   3   4   7        1.44        0.95      0.11 o 
   4   4   7        1.61        1.34      0.12 o 
   5   4   7        0.28       -0.09      0.09 o 
   6   4   7        1.08        1.78      0.17 o 
   7   4   7        0.10        0.13      0.14 o 
   8   4   7        3.84        3.84      0.25 o 
   9   4   7        0.94        1.21      0.31 o 
  -4   5   7        1.69        1.80      0.41 o 
  -3   5   7        5.26        5.39      0.62 o 
  -2   5   7        1.21        0.86      0.16 o 
  -1   5   7        4.38        4.83      0.28 o 
   0   5   7        0.57        0.58      0.13 o 
   1   5   7        0.13        0.11      0.11 o 
   2   5   7        0.56        0.31      0.10 o 
   3   5   7        0.98        0.80      0.27 o 
   4   5   7        2.13        2.05      0.31 o 
   5   5   7       20.87       23.80      0.40 o 
   6   5   7       11.78       12.76      0.29 o 
   7   5   7        0.59        0.98      0.23 o 
   8   5   7        6.61        5.68      0.49 o 
  -3   6   7        2.07        2.69      0.24 o 
  -2   6   7        0.41        0.59      0.18 o 
  -1   6   7       14.42       13.75      0.39 o 
   0   6   7        2.51        2.50      0.21 o 
   1   6   7        4.96        5.51      0.21 o 
   2   6   7       12.34       11.21      0.27 o 
   3   6   7        0.62        0.32      0.14 o 
   4   6   7        1.63        1.52      0.16 o 
   5   6   7        1.20        1.47      0.18 o 
   6   6   7        5.50        6.52      0.31 o 
   7   6   7        0.91        0.03      0.26 o 
   8   6   7        0.63        0.88      0.33 o 
  -2   7   7        0.93        1.35      0.23 o 
  -1   7   7        0.66        0.97      0.20 o 
   0   7   7        0.75        0.89      0.18 o 
   1   7   7        0.72        0.48      0.13 o 
   2   7   7       14.88       12.75      0.48 o 
   3   7   7       10.99       11.42      0.38 o 
   4   7   7        0.53        0.80      0.26 o 
   5   7   7        2.64        2.35      0.44 o 
   6   7   7        3.09        2.82      0.25 o 
   7   7   7        1.66        2.74      0.26 o 
   0   8   7        1.21        1.60      0.33 o 
   1   8   7        0.08        0.20      0.26 o 
   2   8   7        2.41        2.06      0.23 o 
   3   8   7       37.26       37.06      0.75 o 
   4   8   7        3.53        3.79      0.39 o 
   5   8   7        1.51        1.44      0.23 o 
   6   8   7        1.45        1.13      0.23 o 
   2   9   7        0.00       -0.03      0.33 o 
   3   9   7        0.34        0.29      0.29 o 
  -3  -7   8        2.17        5.97      0.30 o 
  -2  -7   8        0.62        1.08      0.24 o 
  -1  -7   8        3.50        3.21      0.25 o 
  -5  -6   8       28.95       25.95      0.55 o 
  -4  -6   8        1.48        0.69      0.20 o 
  -3  -6   8        2.06        1.93      0.26 o 
  -2  -6   8       36.63       45.42      0.81 o 
  -1  -6   8        2.30        2.05      0.31 o 
   0  -6   8        1.19        0.07      0.15 o 
   1  -6   8        0.66        0.13      0.24 o 
   2  -6   8        0.30        0.42      0.23 o 
  -6  -5   8       18.58       21.87      0.51 o 
  -5  -5   8       16.81       14.44      0.41 o 
  -4  -5   8        0.66        0.78      0.16 o 
  -3  -5   8        0.92        0.03      0.16 o 
  -2  -5   8        1.37        0.81      0.31 o 
  -1  -5   8       11.24       10.99      0.34 o 
   0  -5   8        4.20        2.56      0.22 o 
   1  -5   8        2.02        2.24      0.38 o 
   2  -5   8        6.52       13.60      0.39 o 
   3  -5   8        0.07        0.43      0.29 o 
  -6  -4   8        0.01        1.72      0.20 o 
  -5  -4   8        3.72        4.01      0.23 o 
  -4  -4   8       31.61       30.84      0.60 o 
  -3  -4   8       85.94       80.49      1.21 o 
  -2  -4   8       35.01       34.99      0.62 o 
  -1  -4   8        1.93        1.12      0.15 o 
   0  -4   8        3.42        2.71      0.29 o 
   1  -4   8        1.47        1.66      0.29 o 
   2  -4   8       21.77       26.48      0.60 o 
   3  -4   8        4.98        5.74      0.28 o 
   4  -4   8        0.56        0.11      0.23 o 
   5  -4   8       16.82       15.93      0.47 o 
  -7  -3   8        1.94        3.00      0.36 o 
  -6  -3   8       10.90       15.82      0.43 o 
  -5  -3   8        5.11        6.38      0.26 o 
  -4  -3   8       11.22       11.81      0.34 o 
  -3  -3   8       66.48       75.53      1.86 o 
  -2  -3   8       28.33       25.20      0.39 o 
  -1  -3   8       56.23       59.71      1.19 o 
   0  -3   8       25.65       26.07      0.40 o 
   1  -3   8       91.07       88.32      1.04 o 
   2  -3   8        0.64        0.58      0.15 o 
   3  -3   8        1.82        0.95      0.11 o 
   4  -3   8        0.56        0.86      0.14 o 
   5  -3   8        2.91        4.08      0.22 o 
  -7  -2   8        2.74        3.49      0.39 o 
  -6  -2   8        5.13        5.19      0.27 o 
  -5  -2   8       12.69       13.81      0.37 o 
  -4  -2   8        7.94        7.09      0.51 o 
  -3  -2   8       31.43       29.17      0.44 o 
  -2  -2   8       84.37       81.86      0.97 o 
  -1  -2   8       76.33       80.16      0.81 o 
   0  -2   8       16.98       16.74      0.29 o 
   1  -2   8        5.91        5.12      0.25 o 
   2  -2   8      139.97      135.19      2.03 o 
   3  -2   8       80.64       85.71      1.03 o 
   4  -2   8        3.97        3.19      0.21 o 
   5  -2   8        4.51        3.88      0.23 o 
   6  -2   8        8.08        8.02      0.32 o 
  -7  -1   8        2.11        1.40      0.29 o 
  -6  -1   8        2.29        1.52      0.20 o 
  -5  -1   8        8.90        9.35      0.26 o 
  -4  -1   8        0.44        0.79      0.12 o 
  -3  -1   8       24.97       17.53      0.42 o 
  -2  -1   8       83.25       88.76      1.28 o 
  -1  -1   8      136.89      137.46      1.52 o 
   0  -1   8       44.69       43.00      0.60 o 
   1  -1   8        7.75        9.92      0.28 o 
   2  -1   8       34.61       34.58      0.60 o 
   3  -1   8       17.48       15.21      0.36 o 
   4  -1   8       50.29       50.68      0.83 o 
   5  -1   8        2.47        2.24      0.28 o 
   6  -1   8        3.88        3.76      0.24 o 
   7  -1   8        0.65        0.33      0.26 o 
  -7   0   8        4.49        5.35      0.46 o 
  -6   0   8        0.52       -0.10      0.16 o 
  -5   0   8       17.08       16.90      0.44 o 
  -4   0   8        4.31        3.92      0.22 o 
  -3   0   8       25.42       28.45      0.54 o 
  -2   0   8        8.74        7.56      0.39 o 
  -1   0   8        2.06        2.24      0.16 o 
   0   0   8        1.38        1.24      0.10 o 
   1   0   8        3.06        2.57      0.14 o 
   2   0   8        6.10        4.91      0.26 o 
   3   0   8       20.65       18.19      0.39 o 
   4   0   8       18.22       15.27      0.37 o 
   5   0   8       26.90       24.37      0.51 o 
   6   0   8        3.01        1.76      0.20 o 
   7   0   8        0.17        0.31      0.17 o 
  -6   1   8        0.73        0.54      0.34 o 
  -5   1   8        2.25        2.28      0.31 o 
  -4   1   8       13.15       10.36      0.35 o 
  -3   1   8       21.82       28.22      0.64 o 
  -2   1   8       58.91       59.92      1.08 o 
  -1   1   8       15.36       14.05      0.33 o 
   0   1   8        3.29        4.35      0.17 o 
   1   1   8        1.97        2.08      0.13 o 
   2   1   8        1.15        1.03      0.10 o 
   3   1   8        3.76        2.81      0.17 o 
   4   1   8       23.10       18.97      0.43 o 
   5   1   8        0.99        1.89      0.18 o 
   6   1   8       14.19       12.97      0.70 o 
   7   1   8        0.11       -0.13      0.20 o 
   8   1   8        0.51        0.62      0.29 o 
  -5   2   8        1.94        3.10      0.25 o 
  -4   2   8       13.11       11.26      0.37 o 
  -3   2   8       36.28       41.56      0.74 o 
  -2   2   8        0.08        0.38      0.14 o 
  -1   2   8        0.40        0.46      0.13 o 
   0   2   8       14.38       14.62      0.28 o 
   1   2   8       11.35       11.31      0.23 o 
   2   2   8        0.50        0.43      0.18 o 
   3   2   8        2.72        2.48      0.15 o 
   4   2   8       16.98       17.37      0.52 o 
   5   2   8       31.01       31.86      0.69 o 
   6   2   8        6.42        5.10      0.25 o 
   7   2   8        0.15        0.46      0.16 o 
   8   2   8        0.67        0.42      0.29 o 
  -5   3   8        1.98        2.14      0.24 o 
  -4   3   8        2.24        1.63      0.20 o 
  -3   3   8        4.05        3.54      0.47 o 
  -2   3   8        1.60        1.27      0.17 o 
  -1   3   8        3.41        3.35      0.21 o 
   0   3   8        0.81        0.58      0.14 o 
   1   3   8       50.48       55.28      0.70 o 
   2   3   8       26.21       30.63      0.45 o 
   3   3   8        0.58        0.64      0.11 o 
   4   3   8        1.58        1.92      0.17 o 
   5   3   8       30.39       33.31      0.62 o 
   6   3   8        8.82        7.76      0.30 o 
   7   3   8        1.09        0.72      0.20 o 
   8   3   8        0.62        0.60      0.20 o 
  -4   4   8        0.01        0.65      0.18 o 
  -3   4   8        0.17        0.34      0.17 o 
  -2   4   8        2.76        3.13      0.22 o 
  -1   4   8        4.63        5.45      0.25 o 
   0   4   8        0.62        0.57      0.14 o 
   1   4   8        0.74        0.59      0.11 o 
   2   4   8       14.38       15.28      0.35 o 
   3   4   8        0.48        0.02      0.10 o 
   4   4   8        2.26        1.80      0.19 o 
   5   4   8        3.91        4.94      0.29 o 
   6   4   8        4.93        4.76      0.25 o 
   7   4   8        0.45        0.42      0.20 o 
   8   4   8        0.34        0.33      0.20 o 
  -3   5   8        0.11        0.24      0.20 o 
  -2   5   8        1.00        0.77      0.17 o 
  -1   5   8        7.37        6.19      0.28 o 
   0   5   8        2.99        2.41      0.21 o 
   1   5   8        3.40        4.05      0.18 o 
   2   5   8       12.48       14.30      0.30 o 
   3   5   8        0.62        0.60      0.14 o 
   4   5   8        0.89        0.60      0.12 o 
   5   5   8        6.33        5.56      0.21 o 
   6   5   8        0.87        0.43      0.17 o 
   7   5   8        1.72        2.23      0.23 o 
   8   5   8        2.21        2.35      0.33 o 
  -2   6   8        0.49        0.20      0.18 o 
  -1   6   8        0.16        0.11      0.16 o 
   0   6   8        8.71        8.15      0.31 o 
   1   6   8        0.27        0.26      0.12 o 
   2   6   8        0.32        0.40      0.13 o 
   3   6   8        0.16        0.11      0.11 o 
   4   6   8        0.16        0.32      0.12 o 
   5   6   8        1.00        0.84      0.14 o 
   6   6   8        0.98        1.42      0.21 o 
   7   6   8        0.54        0.72      0.29 o 
  -1   7   8        0.10        0.42      0.26 o 
   0   7   8        1.20        0.60      0.20 o 
   1   7   8        0.82        1.06      0.24 o 
   2   7   8        1.49        1.29      0.16 o 
   3   7   8        3.90        4.15      0.28 o 
   4   7   8        1.32        1.27      0.21 o 
   5   7   8        1.29        1.82      0.44 o 
   6   7   8        4.76        4.69      0.31 o 
   7   7   8        0.18        0.46      0.33 o 
   2   8   8        0.74        0.62      0.29 o 
   3   8   8        1.80        1.79      0.28 o 
   4   8   8        9.14        8.73      0.42 o 
  -5  -6   9        3.19        2.38      0.39 o 
  -3  -6   9        4.06        7.01      0.39 o 
  -2  -6   9        2.59        2.12      0.23 o 
  -1  -6   9        5.57        6.70      0.41 o 
   0  -6   9        1.25        3.17      0.25 o 
  -5  -5   9       10.02       10.59      0.38 o 
  -4  -5   9        0.46        0.74      0.16 o 
  -3  -5   9       12.24       15.17      0.55 o 
  -2  -5   9        3.66        4.03      0.24 o 
  -1  -5   9        3.46        4.04      0.33 o 
   0  -5   9        0.48        0.04      0.16 o 
   1  -5   9        0.50        0.38      0.16 o 
   2  -5   9        0.02        0.10      0.23 o 
   3  -5   9        5.22        9.69      0.52 o 
  -6  -4   9        0.30       -0.07      0.23 o 
  -5  -4   9       17.39       20.31      0.48 o 
  -4  -4   9        1.17        3.24      0.24 o 
  -3  -4   9        3.42        4.44      0.23 o 
  -2  -4   9       14.28       18.95      0.59 o 
  -1  -4   9        3.51        3.92      0.23 o 
   0  -4   9       37.48       29.69      0.58 o 
   1  -4   9        0.45        0.75      0.16 o 
   2  -4   9        2.07        0.69      0.26 o 
   3  -4   9       20.91       29.96      0.90 o 
   4  -4   9        4.80        4.73      0.39 o 
  -6  -3   9        3.35        2.94      0.33 o 
  -5  -3   9        8.29       10.43      0.34 o 
  -4  -3   9        0.86        0.86      0.16 o 
  -3  -3   9        6.09        4.63      0.28 o 
  -2  -3   9        3.87        3.48      0.39 o 
  -1  -3   9        3.94        2.24      0.17 o 
   0  -3   9        2.97        2.01      0.17 o 
   1  -3   9        3.47        2.60      0.16 o 
   2  -3   9        4.85        8.81      0.30 o 
   3  -3   9       12.32       10.14      0.36 o 
   4  -3   9        3.03        3.10      0.33 o 
   5  -3   9        0.35       -0.23      0.26 o 
  -5  -2   9        3.20        5.87      0.46 o 
  -4  -2   9        3.04        3.78      0.39 o 
  -3  -2   9       10.93        7.83      0.42 o 
  -2  -2   9        5.41        4.73      0.36 o 
  -1  -2   9       31.74       29.29      0.88 o 
   0  -2   9       13.05       13.30      0.33 o 
   1  -2   9        5.98        6.96      0.26 o 
   2  -2   9        2.58        1.87      0.17 o 
   3  -2   9        4.24        5.10      0.24 o 
   4  -2   9       11.13       13.24      0.55 o 
   5  -2   9        1.07        0.44      0.18 o 
  -5  -1   9        0.58        0.10      0.15 o 
  -4  -1   9        0.42        0.50      0.17 o 
  -3  -1   9        7.80        6.88      0.28 o 
  -2  -1   9       77.25       75.27      1.12 o 
  -1  -1   9        4.13        3.27      0.20 o 
   0  -1   9        9.54        6.40      0.62 o 
   1  -1   9       45.22       44.66      0.74 o 
   2  -1   9        8.80        7.52      0.28 o 
   3  -1   9        2.05        2.16      0.20 o 
   4  -1   9        3.50        4.67      0.23 o 
   5  -1   9        2.08        1.94      0.20 o 
   6  -1   9        1.80        1.72      0.21 o 
  -6   0   9        3.79        4.76      0.42 o 
  -5   0   9        0.67        1.12      0.18 o 
  -4   0   9        5.69        6.44      0.29 o 
  -3   0   9        2.19        1.71      0.17 o 
  -2   0   9       76.19       78.73      1.18 o 
  -1   0   9      101.47      111.28      3.34 o 
   0   0   9        4.00        4.47      0.18 o 
   1   0   9       14.49       13.25      0.54 o 
   2   0   9       25.11       27.52      0.53 o 
   3   0   9       34.31       37.69      0.77 o 
   4   0   9        7.85        7.15      0.28 o 
   5   0   9        2.90        3.15      0.22 o 
   6   0   9        0.66        1.27      0.38 o 
  -5   1   9        5.07        4.63      0.29 o 
  -4   1   9        0.99        1.37      0.23 o 
  -3   1   9        0.67        0.79      0.33 o 
  -2   1   9       63.52       74.59      1.22 o 
  -1   1   9       88.97      100.84      1.44 o 
   0   1   9       20.40       22.55      0.37 o 
   1   1   9       10.44       10.25      0.25 o 
   2   1   9        7.56        6.92      0.25 o 
   3   1   9        3.81        3.30      0.21 o 
   4   1   9       22.67       22.43      0.48 o 
   5   1   9       16.94       16.36      0.42 o 
   6   1   9        2.79        2.69      0.22 o 
  -4   2   9        3.84        2.48      0.23 o 
  -3   2   9       18.85       23.26      0.57 o 
  -2   2   9        5.92        7.52      0.36 o 
  -1   2   9        5.66        6.31      0.25 o 
   0   2   9        2.29        2.60      0.20 o 
   1   2   9        0.73        0.47      0.10 o 
   2   2   9        3.52        3.21      0.16 o 
   3   2   9        2.86        2.07      0.18 o 
   4   2   9        5.02        3.84      0.22 o 
   5   2   9       35.62       37.68      0.69 o 
   6   2   9        9.84       11.18      0.75 o 
   7   2   9        0.09        0.13      0.17 o 
  -4   3   9        6.67        6.01      0.31 o 
  -3   3   9        5.20        4.91      0.27 o 
  -2   3   9       16.14       18.05      0.57 o 
  -1   3   9        3.81        3.95      0.36 o 
   0   3   9        1.93        1.62      0.16 o 
   1   3   9        0.06        0.10      0.11 o 
   2   3   9        6.41        6.10      0.20 o 
   3   3   9       12.40       12.81      0.28 o 
   4   3   9        8.07        6.43      0.29 o 
   5   3   9       10.32       10.26      0.33 o 
   6   3   9       23.32       26.19      0.56 o 
   7   3   9        1.28        0.69      0.31 o 
  -3   4   9        0.50        0.52      0.20 o 
  -2   4   9        1.00        1.42      0.38 o 
  -1   4   9        5.14        6.69      0.29 o 
   0   4   9        2.62        2.60      0.22 o 
   1   4   9        3.54        2.62      0.20 o 
   2   4   9        0.01        0.15      0.19 o 
   3   4   9        1.46        1.64      0.14 o 
   4   4   9        5.51        6.55      0.22 o 
   5   4   9       10.59       10.28      0.35 o 
   6   4   9        0.25        0.13      0.17 o 
   7   4   9        0.64        0.75      0.28 o 
  -2   5   9        0.47        0.59      0.20 o 
  -1   5   9        3.49        2.88      0.24 o 
   0   5   9        5.99        5.48      0.28 o 
   1   5   9        2.16        2.29      0.21 o 
   2   5   9       12.78       11.49      0.29 o 
   3   5   9        4.31        3.96      0.24 o 
   4   5   9        2.23        2.19      0.17 o 
   5   5   9        4.02        3.56      0.24 o 
   6   5   9        1.61        1.73      0.22 o 
   7   5   9        0.01        0.20      0.26 o 
  -1   6   9        0.42        0.95      0.26 o 
   0   6   9        2.63        2.69      0.22 o 
   1   6   9        4.75        3.38      0.24 o 
   2   6   9        0.21       -0.09      0.14 o 
   3   6   9        1.70        1.30      0.16 o 
   4   6   9        0.34        0.49      0.15 o 
   5   6   9        1.57        2.06      0.18 o 
   6   6   9        0.15       -0.13      0.26 o 
   0   7   9        1.40        1.37      0.33 o 
   1   7   9        0.03        0.16      0.23 o 
   2   7   9        0.02       -0.05      0.15 o 
   3   7   9        0.06        0.01      0.15 o 
   4   7   9        0.06        0.20      0.20 o 
   5   7   9        0.37       -0.20      0.29 o 
   6   7   9        2.85        3.69      0.46 o 
  -3  -5  10        3.86        3.85      0.36 o 
  -2  -5  10        0.30       -0.13      0.20 o 
  -1  -5  10        4.39        6.95      0.31 o 
   0  -5  10        8.64        7.69      0.33 o 
   1  -5  10        0.39        0.39      0.26 o 
  -5  -4  10        0.48        0.49      0.23 o 
  -4  -4  10       33.13       30.44      0.62 o 
  -3  -4  10        3.38        2.35      0.26 o 
  -2  -4  10        1.98        2.28      0.26 o 
  -1  -4  10       21.48       26.46      0.82 o 
   0  -4  10        0.52        0.39      0.23 o 
   1  -4  10        0.43        0.03      0.23 o 
  -4  -3  10       11.24        9.95      0.52 o 
  -3  -3  10        1.14        0.91      0.29 o 
  -1  -3  10        2.73        2.28      0.29 o 
   0  -3  10        3.55        2.38      0.29 o 
   1  -3  10        1.07        0.29      0.26 o 
   2  -3  10        1.08        0.91      0.17 o 
   3  -3  10        5.51        7.92      0.49 o 
   4  -3  10        3.01        4.18      0.39 o 
  -4  -2  10        7.88       10.21      0.52 o 
  -3  -2  10       22.40       21.47      0.69 o 
  -2  -2  10       36.08       37.78      0.98 o 
  -1  -2  10        5.84        5.87      0.33 o 
   0  -2  10        5.78        4.30      0.22 o 
   1  -2  10        3.90        3.56      0.23 o 
   2  -2  10        0.69        0.27      0.15 o 
   3  -2  10       12.68       16.11      0.41 o 
   4  -2  10        5.07        4.72      0.49 o 
  -4  -1  10        3.58        3.88      0.36 o 
  -3  -1  10        8.28        9.36      0.33 o 
  -2  -1  10       10.70       10.88      0.35 o 
  -1  -1  10        5.87        5.25      0.60 o 
   0  -1  10       18.11       21.18      0.46 o 
   1  -1  10        9.24        9.29      0.29 o 
   2  -1  10       31.65       28.86      1.09 o 
   3  -1  10        0.92        0.92      0.16 o 
   4  -1  10        0.86        1.29      0.41 o 
   5  -1  10        0.25        0.10      0.23 o 
  -5   0  10        1.57        1.83      0.33 o 
  -4   0  10        2.42        3.60      0.26 o 
  -3   0  10        0.36        0.15      0.18 o 
  -2   0  10        6.31        4.39      0.49 o 
  -1   0  10       37.02       33.31      1.39 o 
   0   0  10       10.99       11.80      0.32 o 
   1   0  10       11.22       11.40      0.33 o 
   2   0  10        9.23       10.20      0.32 o 
   3   0  10       32.61       30.48      0.80 o 
   4   0  10        7.78        7.07      0.51 o 
   5   0  10        0.99        0.44      0.16 o 
  -4   1  10        0.59        0.69      0.20 o 
  -3   1  10        0.47        0.57      0.21 o 
  -2   1  10       18.74       15.66      0.82 o 
  -1   1  10        8.74        7.96      0.38 o 
   0   1  10       24.24       23.50      0.86 o 
   1   1  10        9.51        7.83      0.28 o 
   2   1  10        5.70        7.70      0.28 o 
   3   1  10       10.25       10.06      0.54 o 
   4   1  10        1.47        0.82      0.16 o 
   5   1  10        3.14        2.96      0.26 o 
  -3   2  10        3.19        3.41      0.28 o 
  -2   2  10       21.04       23.10      0.64 o 
  -1   2  10        9.37       10.24      0.33 o 
   0   2  10        0.41        0.08      0.16 o 
   1   2  10        0.31       -0.07      0.14 o 
   2   2  10        3.99        3.77      0.23 o 
   3   2  10        3.51        3.88      0.23 o 
   4   2  10        9.58        9.18      0.32 o 
   5   2  10        2.02        1.88      0.33 o 
   6   2  10        3.50        2.02      0.33 o 
  -3   3  10        2.35        2.29      0.34 o 
  -2   3  10       11.57       16.82      0.46 o 
  -1   3  10       28.10       31.26      0.77 o 
   0   3  10        5.51        6.22      0.57 o 
   1   3  10        1.97        2.11      0.20 o 
   2   3  10        0.58        0.33      0.12 o 
   3   3  10        0.51        0.36      0.21 o 
   4   3  10        3.16        3.94      0.24 o 
   5   3  10       10.61       10.38      0.37 o 
   6   3  10        0.18        0.11      0.19 o 
  -2   4  10        6.84        9.35      0.37 o 
  -1   4  10        0.80        1.43      0.20 o 
   0   4  10        0.79        0.66      0.38 o 
   1   4  10        0.35        0.15      0.15 o 
   2   4  10        1.28        1.31      0.14 o 
   3   4  10        0.17        0.12      0.12 o 
   4   4  10        0.28       -0.12      0.16 o 
   5   4  10        9.29        9.19      0.36 o 
   6   4  10        6.34        6.30      0.42 o 
  -1   5  10        0.07        0.26      0.26 o 
   0   5  10        0.10        0.03      0.18 o 
   1   5  10        0.32        0.28      0.18 o 
   2   5  10        7.61        7.49      0.25 o 
   3   5  10        5.10        5.56      0.24 o 
   4   5  10        0.44        0.70      0.16 o 
   5   5  10        0.79        1.47      0.22 o 
   6   5  10       11.25       13.08      0.59 o 
   1   6  10        0.14        0.20      0.18 o 
   2   6  10        0.01        0.02      0.14 o 
   3   6  10        0.32        0.53      0.16 o 
   4   6  10        0.26        0.30      0.15 o 
   5   6  10        0.25        0.00      0.26 o 
   3   7  10        1.18        1.66      0.25 o 
   4   7  10        0.27        0.20      0.29 o 
   0  -4  11        0.63        0.75      0.29 o 
   0  -3  11        0.38        0.59      0.29 o 
   1  -3  11        0.11        0.00      0.26 o 
  -3  -2  11        0.45       -0.29      0.29 o 
   0  -2  11        5.26        5.27      0.33 o 
   1  -2  11       13.25       11.02      0.52 o 
   2  -2  11        1.04        1.90      0.29 o 
   3  -2  11        1.71        1.08      0.26 o 
  -3  -1  11        0.39        0.52      0.29 o 
  -2  -1  11        2.30        1.71      0.31 o 
  -1  -1  11        0.97        1.30      0.26 o 
   0  -1  11        1.90        0.59      0.20 o 
   1  -1  11        3.25        3.10      0.23 o 
   2  -1  11        0.82        1.10      0.18 o 
   3  -1  11        5.62        7.79      0.52 o 
   4  -1  11        2.00        1.34      0.26 o 
  -4   0  11        0.05        0.26      0.26 o 
  -3   0  11        1.55        1.12      0.29 o 
  -2   0  11        3.64        3.70      0.26 o 
  -1   0  11        1.46        1.11      0.17 o 
   0   0  11        0.94        0.62      0.23 o 
   1   0  11        4.46        4.63      0.24 o 
   2   0  11        1.72        2.34      0.21 o 
   3   0  11        0.74        0.34      0.17 o 
   4   0  11        5.14        6.20      0.42 o 
  -3   1  11        0.09        0.36      0.23 o 
  -2   1  11        1.86        1.29      0.20 o 
  -1   1  11       22.83       21.70      0.51 o 
   0   1  11        3.06        4.08      0.24 o 
   1   1  11        2.15        1.15      0.17 o 
   2   1  11       18.82       18.58      0.44 o 
   3   1  11        1.47        1.20      0.18 o 
   4   1  11        0.47        0.86      0.23 o 
  -2   2  11        0.43        0.85      0.21 o 
  -1   2  11       27.08       29.42      0.75 o 
   0   2  11       15.06       17.94      0.46 o 
   1   2  11        1.20        1.79      0.29 o 
   2   2  11        0.28        0.33      0.16 o 
   3   2  11       11.69       13.19      0.51 o 
   4   2  11        6.67        7.44      0.32 o 
  -1   3  11       10.85       13.83      0.44 o 
   0   3  11       21.24       23.98      0.55 o 
   1   3  11        2.35        1.77      0.31 o 
   2   3  11        0.14       -0.07      0.16 o 
   3   3  11        2.04        2.34      0.22 o 
   4   3  11        0.39        0.39      0.20 o 
   0   4  11        0.20        0.17      0.18 o 
   1   4  11        1.19        1.18      0.23 o 
   2   4  11        0.03       -0.03      0.23 o 
   3   4  11        0.64        0.36      0.20 o 
   4   4  11        2.47        2.24      0.22 o 
   1   5  11        0.20        0.13      0.33 o 
   2   5  11        0.11       -0.12      0.47 o 
   3   5  11        0.32        0.44      0.16 o 
   3   6  11        0.06       -0.20      0.29 o 
   1  -2  12        0.22        0.49      0.29 o 
  -1  -1  12        0.13        0.13      0.20 o 
   0  -1  12        0.88        0.55      0.26 o 
   1  -1  12        0.28        0.18      0.17 o 
   2  -1  12        0.27       -0.23      0.23 o 
  -2   0  12        3.16        3.93      0.38 o 
  -1   0  12        7.34        7.60      0.49 o 
   0   0  12        0.13        0.00      0.23 o 
   1   0  12        2.24        1.76      0.26 o 
   2   0  12        2.14        1.23      0.20 o 
  -1   1  12        0.55        0.29      0.36 o 
   0   1  12        0.49        0.29      0.26 o 
   1   1  12        2.15        2.25      0.29 o 
   2   1  12        2.00        1.58      0.21 o 
   3   1  12        4.24        3.69      0.36 o 
  -1   2  12        1.43        1.47      0.36 o 
   0   2  12        4.87        3.75      0.39 o 
   2   2  12        2.02        1.99      0.33 o 
   3   2  12        1.68        1.47      0.33 o 
   0   3  12        0.48        0.88      0.33 o 
   3   3  12        0.91        0.85      0.29 o 
                                                 
